# Supplementary material for: Hemodynamic profiles by non-invasive monitoring of cardiac index and vascular tone in acute heart failure patients in the emergency department: External validation and clinical outcomes
Source: PLoS One. 2022 Mar 31;17(3):e0265895. doi: 10.1371/journal.pone.0265895 (PMC8970400; doi:10.1371/journal.pone.0265895)
Supplement: S2 File — Code for the R statistical programming language to reproduce results with the provided minimal datasets S3–S5 Files. (R) [file pone.0265895.s002.R]

#####Minimal Datasets#####
##
library(tidyverse)
#Dataset key commented in varNames below

#Commented code for data import below not run, included for informational purposes.
#Please see the MinDataVC minimal dataset (as imported here) included with the manuscript in the supplmental material.

# varNames<-{c(
#   #Demographics and medical history at Emergency Department (ED) Arrival
#   "Age", #patient age at ED arrival
#   "Female",  #patient is female
#   "BMI",  #body mass index
#   "RaceAA",  #Patient is of African American race/ethnicity
#   "EMS",  #Patient brought to ED by emergency medical services
#   "hxhyperten",  #past medical history (PMH) of hypertension
#   "hxdiabetes", #PMH of diabetes
#   "hxrenal",  #PMH of chronic kidney disease
#   "hxdialysis",  #PMH of hemodialysis dependence
#   "hxpulmhtn",  #PMH of pulmonary hypertension
#   "hxhfvalvular",  #PMH of valvular heart disease
#   "COPD",  #PMH of chronic obstructive pulmonary disease (COPD)
#   "Active Cancer",  #History of cancer not in remission at time of ED arrival
#   "hxhf",  #PMH of heart failure
#   "HFrEF, on GDMT",  #Heart failure with reduced ejection fraction (HFrEF) and adherent to Guideline Directed Medical Therapy (GDMT)
#   "HFrEF, not on GDMT",  #HFrEF, non-adherent to GDMT
#   "HFpEF",  #HF with preserved EF
#   "hxhfef",  #Most recent Ejection fraction (%)
#   "opACEiARB", #Prescribed (Rx) angiotensin converting enzyme inhibitor or angiotensin receptor blocker
#   "opbetablock",  #Rx beta blocker
#   "opLoop",  #Rx loop diuretic
#   "opmetolazone",  #Rx metolazone
#   "opantiarrhythmics",  #Rx antiarrhythmic medication
#   
#   #ED Vital Signs and Interventions
#   "vsSBP",  #systolic blood pressure
#   "vsDBP",  #diastolic blood pressure
#   "vsSpO2",  #Pulse oximetry
#   "vsRR",   #Respiratory Rate
#   "vsHR",   #Heart Rate
#   "Supplemental O2",  #Supplemental Oxygen Required in ED
#   "nippv",  #Non-invasive Positive Pressure Ventilation (NIPPV) required in ED
#   "ED_Vasodilator",  #Vasodilator therapy given in ED
#   "edmbetablock",  #Beta blocker given in ED
#   "edmbetablockroute",  #Route of Beta Blocker (1= intravenous [IV], 0=PO, .=NA)
#   "edLoopIV",    #IV loop Diuretic Given in ED
#   "IVDiltiazem",  #IV diltiazem used for rate control in ED
#   "edmdopamine", #Dopamine used in ED for inotropic therapy
#   "edmdobutamine", #Dobutamine used in ED for inotropic therapy
#   "unstablevitals",  #Unstable vital signs at any point in ED (as defined in manuscript, methods section)
#   "IV_ICUDrug_BiPAP", #Any IV vasodilator, inotrope, IV rate control agent, or NIPPV in the ED
#   "Discharge",  #Patient was discharged from the ED
# 
#   #ED Labs
#   "Na",     #Serum Sodium
#   "Potassium",  #Serum Potassium
#   "BUN",     #Blood Urea Nitrogen
#   "egfr",    #Estimated Glomerular Filtration Rate
#   "Trop",   #Troponin Value
#   "TropPos",  #Troponin Value is Positive for Lab reference range
#   "BNP",  #Brain natriuretic peptide
#   
#   #ED Tests
#   "ecg_wideqrs",   #ED Electrocardiogram (ECG) has a wide (>120ms) QRS interval
#   "ECG_Afib_or_flutter",  #ECG shows atrial fibrillation or atrial flutter
#   "Q_Waves",   #ECG shows pathologic Q waves
#   "NormalECG",  #ECG is normal
#   
#   "CXR_AlveolarEdema",  #ED Chest X-Ray (CXR) shows alveolar pulmonary edema
#   "CXR_InterstitialEdema", #CXR shows interstital pulmonary edema
#   "CXR_cardiomegaly",    #CXR shows cardiomegaly
#   "CXR_Hyperinflated",  #CXR is hyperinflated
#   "cxrnormarl",   #CXR is normal
#   
#   #ED Risk Scores
#   "STRATIFY",   #STRATIFY Risk Score
#   "gwtg",      #Get-With-The-Guidelines Heart Failure Risk Score
#   "EHMRG",     #Emergency Heart Failure Mortality Risk Grade
#   
#   #Finger-cuff Data
#   "First_CI",   #First Cardiac Index (CI) recorded in ED
#   "First_SVRI",  #First Vascular Tone (Systemic Vascular Resistance Index, SVRI) recorded in ED
#   "LogSVRI",    #log transformation of first SVRI
#   "LogCI",  #log transformation of first CI
#   "scaleLogSVRI",    #scaled by dividing logSVRI by its standard deviation
#   "scaleLogCI",      #scaled by dividing logCI by its standard deviation
#   
#   #Clinical Outcomes Data
#   "DSurv",  #Death-free survival up to 90 days (+ indicates censoring)
#   "SSurv",  #Event-free survival from the composite secondary outcome up to 90 days (+ indicates censoring)
#   "Days to Death or CPR90", #days to death or cardiac arrest
#   "Days to any STRATIFY Outcome 90", #days to any outcome in the ranked composite first described for the STRATIFY score (see "RankedOutcome1" below for component outcomes/rankings)
#   "ICU 30 day",  #Intensive care unit (ICU) admission or transfer within 30 days
#   "HOS_LOS", #length of stay (days) during index ED visit/hospital admission
#   "revisit_ED_ahf", #Revisit to the ED within 30 days for acute heart failure (AHF)
#   "revisit_ED_All", #Any 30-day revist to the ED
#   "readmit_ahf",  #Hospital readmission within 30-days for acute heart failure
#   "readmit_all",  #Hospital readmission within 30-days, all cause
#   "ICUDeath 30 day",  #Death or admission or transfer to ICU within 30 days
#   "RankedOutcome1 30 day"  #ranked composite outcome first described for the STRATIFY risk score, at 30 days.  Ranking (least severe to most) is 5. Coronary intervention 4. Emergent/New Dialysis 3. Endotracheal intubation 2. Mechanical cardiac support 1. Death or cardiopulmonary arrest
# )}
# MinDataVC<-Z3Set %>% dplyr::select(all_of(varNames))  #Minimum Dataset for the Validation Cohort (VC). 
# write.csv(MinDataVC,"MinDataVC.csv")


######Consensus Clustering of the Validation Cohort (VC)#######

library(ConsensusClusterPlus)

set.seed(95)   #Consensus clustering utilizes random resampling.  Random seed set here for reproduncibility.  
CCresults<-ConsensusClusterPlus::ConsensusClusterPlus(t(MinDataVC[,c("scaleLogSVRI","scaleLogCI")]),maxK=10,reps=100,pItem=1,pFeature=1,title="CLEAR AHF SVRI and CI",distance="euclidean",clusterAlg="km",seed=95)

CCresults  #examine consensus CDF plot, deltaArea CDF plot, dendrograms, tracking plot to identify the ideal number of times to split the data (number of clusters K) 

#
MinDataVC$`Hemodynamic Profile`<-CCresults[[3]][["consensusClass"]]  #Once 3 is identified as the K at which clustering is optimized for cardiac index and vascular tone, extract the consensus cluster designations (1-3) for each patient

#renumber the profiles so they align with the cluster numbering previously chosen (arbitrarily) in the Derivation Cohort (DC) and Control Cohort (CC)
#Derivation and Control cohort clusters/profiles - 
      #DC/CC Cluster 1 = Highest Cardiac Index, Lowest Vascular Tone
      #DC/CC Cluster 2 = Lowest Cardiac Index, Highest Vascular Tone
      #DC/CC Cluster 3 = Middle Cardiac Index, Middle Vascular Tone

#Validation cohort clusters before renumbering -
      #VC Cluster 1 = Highest Cardiac Index, Lowest Vascular Tone
      #VC Cluster 2 = Middle Cardiac Index, Middle Vascular Tone
      #VC Cluster 3 = Lowest Cardiac Index, Highest Vascular Tone

#Clusters 2 and 3 are reversed in the VC on default output numbering compared to the convention set in the DC and CC.  Renumber to match the convention set by the DC and the CC, to facilitate the appropriate comparison.

MinDataVC$`Hemodynamic Profile`<-ifelse(
  CCresults[[3]][["consensusClass"]]==2,3,ifelse(
    CCresults[[3]][["consensusClass"]]==3,2, 
      CCresults[[3]][["consensusClass"]]
    ))

MinDataVC$profile3<-factor(ifelse(MinDataVC$`Hemodynamic Profile`==3,1,0))
MinDataVC$profile2<-factor(ifelse(MinDataVC$`Hemodynamic Profile`==2,1,0))
MinDataVC$profile1<-factor(ifelse(MinDataVC$`Hemodynamic Profile`==1,1,0))


#####PERMANOVA models for comparison of the Validation Cohort Profiles to the Profiles of the Derivation and Control Cohorts####

#The Derivation Cohort(DC) and Control Cohort(CC) both were enrolled in a single study previously (Nowak 2017, see references in manuscript) of the PREMIUM registry (Prognostic Hemodynamic Profiling in the Acutely Ill Emergency Department Patient) 
  #The DC included patients from PREMIUM with a diagnosis of Acute Heart Failure
  #The CC included patients from PREMIUM with a diagnosis of Sepsis
    #Both cohorts had finger-cuff hemodynamic monitoring performed in the ED, similar to the protocol used in the VC.
    #Both cohorts were enrolled at the same time, from the same hospitals, as part of a single study
    #Hemodynamic Profiling, by K-means clustering (K=3) of Cardiac Index and Vascular Tone, was performed for both the DC and CC as part of the prior study.
    #Clustering results of the DC are published previously (Nowak 2017, see references in manuscript).  The CC clustering is previously unpublished data

#Below: Not Run.  Included for informational purposes.  
#Please see datasets VC_and_DC and VC_and_CC, included in the manuscript supplement 

# VC_and_DC<-patient.matrix  #Matrix of patients in the Validation Cohort(VC) and Derivation Cohort(CC), labeled by Profile, Study ("PREMIUM" = CC, "CLEAR-AHF" = VC), and SD-standardized cardiac index and vascular tone
# colnames(VC_and_DC)<-c(
#   "First_CI",
#   "First_SVRI",
#   "Hemodynamic Profile",
#   "Study",
#   "Standardized_First_CI",
#   "Standardized_First_SVRI"
# )
# 
# VC_and_CC<-patient.matrixSEP  #Matrix of patients in the Validation Cohort(VC) and Control Cohort (CC), labeled by Profile, Study ("PREMIUM" = CC, "CLEAR-AHF" = VC), and SD-standardized cardiac index and vascular tone
# colnames(VC_and_CC)<-c(
#   "First_CI",
#   "First_SVRI",
#   "Hemodynamic Profile",
#   "Study",
#   "Standardized_First_CI",
#   "Standardized_First_SVRI"
# )

# write.csv(VC_and_DC,"VC_and_DC.csv")
# write.csv(VC_and_CC,"VC_and_CC.csv")


library(vegan)

#Compute multivariate Bray-Curtis dissimilarity of each observation in two dimensions (Cardiac Index and Vascular Tone),
  #for the Validation Cohort and Derivation Cohort
CardiacIndex_VascularTone.dist.VC_DC<-vegdist(VC_and_DC[,5:6],method = "bray")  
summary(CardiacIndex_VascularTone.dist.VC_DC)

#Compute multivariate Bray-Curtis dissimilarity of each observation in two dimensions (Cardiac Index and Vascular Tone), 
  #for the Validation Cohort and Control Cohort 
CardiacIndex_VascularTone.dist.VC_CC<-vegdist(VC_and_CC[,5:6],method = "bray")  
summary(CardiacIndex_VascularTone.dist.VC_CC)

set.seed(95)  #Random seed set for replicability of PERMANOVA

#PERMANOVA Comparison of Validation Cohort (VC) and Derivation Cohort (DC)
    #Response Variable = Dissimilarity in Cardiac Index and Vascular Tone (SVRI), by Bray-Curtis 
    #Predictor = Study/Cohort was VC (CLEAR-AHF) vs. DC (PREMIUM)
    #Blocked By Profile: i.e. Profile 1 in the VC is compared to Profile 1 in the DC, Profile 2 VC to Profile 2 DC, and Profile 3 VC to Profile 3 VC.
hemodynamics.PERMANOVA.VC_DC<-adonis2(CardiacIndex_VascularTone.dist.VC_DC ~ Study, 
                                data = VC_and_DC,
                                method = "bray",
                                permutations = how(
                                  nperm = 999,
                                  blocks = VC_and_DC$`Hemodynamic Profile`
                                )
)

hemodynamics.PERMANOVA.VC_DC   #Results
#Roughly 1.6% of between-profile variance (R^2) in Cardiac Index and Vascular Tone is explained by the cohort in which patients were enrolled (PREMIUM [DC] vs. CLEAR-AHF [VC])
  #p=0.592

###******###

#PERMANOVA Comparison of Validation Cohort (VC) and Control Cohort (CC)
  #Model setup as above for VC vs. DC
hemodynamics.PERMANOVA.VC_CC<-adonis2(CardiacIndex_VascularTone.dist.VC_CC ~ Study, 
                                      data = VC_and_CC,
                                      method = "bray",
                                      permutations = how(
                                        nperm = 999,
                                        blocks = VC_and_CC$`Hemodynamic Profile`
                                      )
)

hemodynamics.PERMANOVA.VC_CC   #Results
#Roughly 15.9% of between-profile variance (R^2) in Cardiac Index and Vascular Tone is explained by the cohort in which patients were enrolled (PREMIUM [CC] vs. CLEAR-AHF [VC])
#p=0.001


#####Comparison of VC Profiles by Clinical Characteristics####

#An author-created function to run descriptive statistics, including for simple comparisons by a single grouping variable.  Note, not all functionality is present in the code below, only what is needed to replicate findings with the minimal dataset.
table1<-function(df,varNames,compTests=NULL,groupingVar, groupingVarName = "Group",varianceReporting="para", round=NULL){
  {#df is a dataframe containing the data to be summarized
    #varNames is a character vector containing the variables on which descriptive statistics are to be tabulated
    #compTests is a character vector the same length as varNames, indicating type of descriptive test to be performed for each variable in varNames -
    #choices for compTests are:
    #  "t" - ttest homoscedastic unpaired
    #  "t paired" - paired 2 sample t-test
    #  "a" or "anova" - ANOVA
    
    #  "wrs" or "wilcoxon" - wilcoxon rank sum
    #  "kw" or "kruskal" - kruskal-wallis
    
    #  "chisq" - Chi square test
    # "fisher" - Fisher's Exact Test
    
    #  "or" or "odds ratio" = Odds Ratio
    #groupingVar is a character vector of the variable to compare varNames by
    #varianceReporting is a character choice of "para" (default) or "nonpara" to choose how variance of continuous variables is displayed in the table (para = mean(SD), nonpara = median(IQR) )
    #round is a vector of the number of decimal places to round the output to for each variable in varNames.  It defaults to 2. 
    #The function will automatically create a table with length(varNames) rows and columns equal to nlevels(groupingVar) plus 4.  
    #The 2 extra columns correspond to p-value and the estimate (MD or anova estimate for continuous or OR for cat) with 95%CI
  }
  if(is.null(compTests)){
    print("No argument compTests provided, defaulting to parametric/non-parametric tests based on the value of varianceReporting variable")
    print(paste(c("varianceReporting = ",varianceReporting)))
    compTests <- vector(mode="character",length = length(varNames))
    a<-1
    for (i in varNames) {
      if(!(typeof(unlist(df[,i]))=="character" | is.factor(unlist(df[,i])) | typeof(unlist(df[,i]))=="numeric" | typeof(unlist(df[,i]))=="double")){
        print(typeof(unlist(df[,i])))
        print(paste("Invalid variable when not specifying compTests:", i))
      }
      if(typeof(unlist(df[,i]))=="character" | is.factor(unlist(df[,i]))){
        compTests[a]<-"chisq"
        print(paste(a,compTests[a],i))
        a<-a+1
        next()
      }
      if(typeof(unlist(df[,i]))=="numeric" | typeof(unlist(df[,i]))=="double"){
        if(varianceReporting=="para"){
          compTests[a]<-"t"
          print(paste(a,compTests[a],i))
          a<-a+1
          next()
        }
        if(varianceReporting=="nonpara"){
          compTests[a]<-"kw"
          print(paste(a,compTests[a],i))
          a<-a+1
          next()
        }
      }
    }
  }
  print(cbind(compTests,varNames))
  cats<-c("chisq","fisher","or","odds ratio")
  conts<-c("t","t hetero","t paired", "a", "anova","kw","kruskal","wrs","wilcoxon")
  for (i in 1:length(compTests)) {
    if(compTests[i] %in% cats){
      next()
    }
    if(compTests[i] %in% conts){
      next()
    }
    print(paste("Problem Variable/compTest:",compTests[i],varNames[i]))
    stop(simpleError("Make sure compTests include one of the following: \n`t`\n`t paired`\n`t hetero`\n`a` or `anova`\n`wrs` or `wilcoxon`\n`kw` or `kruskal`\n`chisq`\n`fisher`\n`or` or `odds ratio`"))
  }
  
  
  #Assign a default value to round (2 decimal points) if values were not provided by the user
  if(is.null(round)){
    round<-vector(mode = "integer", length = length(varNames))
    round<-seq(2,2,length.out = length(varNames))
  }
  
  #Name round and compTests by varNames to allow easy look-up and value assignment
  names(round)<-varNames         
  names(compTests)<-varNames 
  
  #create the table if no comparison is requested (i.e. is.null(groupingVar)==TRUE)
  if(is.null(groupingVar)){
    {
      tab<-data.frame(
        varNames
      ) %>% add_column(vector(mode = "character",length = length(varNames)))
      d<-vector(mode = "character",length = ncol(tab))
      d[1]<-"Characteristic"
      if(varianceReporting=="para"){
        d[2]<-paste0("Total","\n","% (count)\nor\nmean (SD)\n{n=",nrow(df),"}")
        next()
      }
      if(varianceReporting=="nonpara"){
        d[2]<-paste0("Total","\n","% (count)\nor\nmedian (IQR)\n{n=",nrow(df),"}")
      }
      
      colnames(tab)<-d
      row.names(tab)<-tab$Characteristic
    }
    for (i in 1:nrow(tab)) {
      
      if(compTests[i]=="kw" | compTests[i]=="kruskal"){
        print(i)
        print("continuous summary stats")
        if(varianceReporting=="nonpara"){
          tab[i,2]<-paste0(
            round(median(unlist(df %>% dplyr::select(rownames(tab)[i])),na.rm = T),round[i]),
            " (",
            round(quantile(unlist(df  %>% dplyr::select(rownames(tab)[i])),0.25,na.rm = T),round[i]),
            "-",
            round(quantile(unlist(df  %>% dplyr::select(rownames(tab)[i])),0.75,na.rm = T),round[i]),
            ")"
          )
        }
        if(varianceReporting=="para"){
          tab[i,2]<-paste0(
            round(mean(unlist(df  %>% dplyr::select(rownames(tab)[i])),na.rm=T),round[i]),
            " (",
            round(sd(unlist(df  %>% dplyr::select(rownames(tab)[i])),na.rm=T),round[i]),
            ")"
          )
          print()
        }
      }
      if(compTests[i]=="chisq"|compTests[i]=="fisher"){
        print(i)
        print("categorical summary stats")
        
        a<-unname(unlist(df %>% dplyr::select(rownames(tab)[i])))
        a<-na.omit(a)
        print(a)
        print(a[a==unique(sort(a))[2]])
        tab[i,2]<-paste0(
          round(length(a[a==unique(sort(a))[2]])/length(a[!is.na(a)])*100,1),
          "% (",
          length(a[!is.na(a)]),
          ")"        )
      }
    }
    return(tab)
  } 
  
  
  df<-cbind(df, groupingVar)
  df$groupingVar<-as.character(df$groupingVar)
  print(df$groupingVar)
  
  ##Create the unfilled table
  {
    tab<-data.frame(
      varNames
    )
    for (i in 1:(nlevels(as.factor(groupingVar))+2)) {
      a<-vector(mode = "character",length = length(varNames))
      tab<- tab %>% add_column(a)
    }
    b<-colnames(tab)
    levs<-levels(as.factor(groupingVar))
    c<-length(levs)
    d<-vector(mode = "character",length = ncol(tab))
    d[1]<-"Characteristic"
    groupingVar[as.factor(groupingVar)==levs[2]]
    for (i in 2:(ncol(tab)-2)) {
      if(varianceReporting=="para"){
        d[i]<-paste0(groupingVarName," ",i-1,"\n","% (count)\nor\nmean (SD)\n{n=",length(groupingVar[as.factor(groupingVar)==levs[i-1]]),"}")
        next()
      }
      if(varianceReporting=="nonpara"){
        d[i]<-paste0(groupingVarName," ",i-1,"\n","% (count)\nor\nmedian (IQR)\n{n=",length(groupingVar[as.factor(groupingVar)==levs[i-1]]),"}")
      }
    }
    d[(ncol(tab)-1)]<-"p-value"
    d[(ncol(tab))]<-"Mean Difference or Odds Ratio {95% CI}"
    colnames(tab)<-d
    row.names(tab)<-tab$Characteristic
  }
  
  
  #Check if the categorical variables in varNames have > 3 levels and if so print error to indicate the need to dummy code them
  for (i in varNames) {
    if (compTests[i] %in% cats){
      if(length(sort(unique(df[,i])))>2){
        stop(print(paste(i,"has ≥3 levels and should be dummy-coded:",unique(df[,i])[1:length(unique(df[,i]))],"\n")))
        
      }
    }
  }
  
  
  
  ##Fill the table
  for (i in varNames) {
    if(compTests[i]=="t"){
      if(length(levs)>2){stop(simpleError(paste("≥3 level grouping variable supplied to 2-group hypothesis test:",i,"t-test")))}
      htest<-t.test(
        df[,i]~as.character(groupingVar),
        paired = F,
        var.equal = (var.test(df[,i]~as.character(groupingVar))[["p.value"]]>0.05)
      )
      if(varianceReporting=="nonpara"){
        tab[i,2]<-paste0(
          round(median(unlist(df %>% filter(groupingVar==levs[1]) %>% dplyr::select(i)),na.rm = T),round[i]),
          " (",
          round(quantile(unlist(df %>% filter(groupingVar==levs[1]) %>% dplyr::select(i)),0.25,na.rm = T),round[i]),
          "-",
          round(quantile(unlist(df %>% filter(groupingVar==levs[1]) %>% dplyr::select(i)),0.75,na.rm = T),round[i]),
          ")"
        )
        tab[i,3]<-paste0(
          round(median(unlist(df %>% filter(groupingVar==levs[2]) %>% dplyr::select(i)),na.rm = T),round[i]),
          " (",
          round(quantile(unlist(df %>% filter(groupingVar==levs[2]) %>% dplyr::select(i)),0.25,na.rm = T),round[i]),
          "-",
          round(quantile(unlist(df %>% filter(groupingVar==levs[2]) %>% dplyr::select(i)),0.75,na.rm = T),round[i]),
          ")"
          
        )
      }
      if(varianceReporting=="para"){
        tab[i,2]<-paste0(
          round(htest[["estimate"]][1],round[i]),
          " (",
          round(sd(unlist(df %>% filter(groupingVar==levs[1]) %>% dplyr::select(i))),round[i]),
          ")"
        )
        tab[i,3]<-paste0(
          round(htest[["estimate"]][2],round[i]),
          " (",
          round(sd(unlist(df %>% filter(groupingVar==levs[2]) %>% dplyr::select(i))),round[i]),
          ")"
          
        )
      }
      if(!(varianceReporting %in% c("para","nonpara"))){stop(simpleError("Must choose either `para` or `nonpara` for varianceReporting"))}
      
      tab[i,4]<-ifelse(
        htest[["p.value"]]<0.001,
        "p<0.001",
        paste0("p=",round(htest[["p.value"]],3))
      )
      
      if(htest[["estimate"]][1]-htest[["estimate"]][2]==trunc(htest[["estimate"]][1]-htest[["estimate"]][2])){
        tab[i,5]<-paste0(
          htest[["estimate"]][1]-htest[["estimate"]][2],
          " {",
          htest[["conf.int"]][1],
          " to ",
          htest[["conf.int"]][2],
          "}"
        )
      }
      if(htest[["estimate"]][1]-htest[["estimate"]][2]!=trunc(htest[["estimate"]][1]-htest[["estimate"]][2])){
        tab[i,5]<-paste0(
          round(htest[["estimate"]][1]-htest[["estimate"]][2],round[i]),
          " {",
          round(htest[["conf.int"]][1],round[i]),
          " to ",
          round(htest[["conf.int"]][2],round[i]),
          "}"
        )
        
        
      }
      next()  
    }
    if(compTests[i]=="t paired"){
      {
        if(nrow(df)/2 != trunc(nrow(df)/2)){stop(simpleError("Unequal Group Sizes Supplied to Paired Hypothesis Test"))}
        if(length(levs)>2){stop(simpleError(paste("≥3 level grouping variable supplied to 2-group hypothesis test:",i,"t-test")))}
        htest<-t.test(
          df[,i]~as.character(groupingVar),
          paired = T,
          var.equal = (var.test(df[,i]~as.character(groupingVar))[["p.value"]]>0.05)
        )
        if(varianceReporting=="nonpara"){
          tab[i,2]<-paste0(
            round(median(unlist(df %>% filter(groupingVar==levs[1]) %>% dplyr::select(i)),na.rm = T),round[i]),
            " (",
            round(quantile(unlist(df %>% filter(groupingVar==levs[1]) %>% dplyr::select(i)),0.25,na.rm = T),round[i]),
            "-",
            round(quantile(unlist(df %>% filter(groupingVar==levs[1]) %>% dplyr::select(i)),0.75,na.rm = T),round[i]),
            ")"
          )
          tab[i,3]<-paste0(
            round(median(unlist(df %>% filter(groupingVar==levs[2]) %>% dplyr::select(i)),na.rm = T),round[i]),
            " (",
            round(quantile(unlist(df %>% filter(groupingVar==levs[2]) %>% dplyr::select(i)),0.25,na.rm = T),round[i]),
            "-",
            round(quantile(unlist(df %>% filter(groupingVar==levs[2]) %>% dplyr::select(i)),0.75,na.rm = T),round[i]),
            ")"
            
          )
        }
        if(varianceReporting=="para"){
          tab[i,2]<-paste0(
            round(htest[["estimate"]][1],round[i]),
            " (",
            round(sd(unlist(df %>% filter(groupingVar==levs[1]) %>% dplyr::select(i))),round[i]),
            ")"
          )
          tab[i,3]<-paste0(
            round(htest[["estimate"]][2],round[i]),
            " (",
            round(sd(unlist(df %>% filter(groupingVar==levs[2]) %>% dplyr::select(i))),round[i]),
            ")"
            
          )
        }
        if(!(varianceReporting %in% c("para","nonpara"))){stop(simpleError("Must choose either `para` or `nonpara` for varianceReporting"))}
        
        tab[i,4]<-ifelse(
          htest[["p.value"]]<0.001,
          "p<0.001",
          paste0("p=",round(htest[["p.value"]],3))
        )
        
        if(htest[["estimate"]][1]-htest[["estimate"]][2]==trunc(htest[["estimate"]][1]-htest[["estimate"]][2])){
          tab[i,5]<-paste0(
            htest[["estimate"]][1]-htest[["estimate"]][2],
            " {",
            htest[["conf.int"]][1],
            " to ",
            htest[["conf.int"]][2],
            "}"
          )
        }
        if(htest[["estimate"]][1]-htest[["estimate"]][2]!=trunc(htest[["estimate"]][1]-htest[["estimate"]][2])){
          tab[i,5]<-paste0(
            round(htest[["estimate"]][1]-htest[["estimate"]][2],round[i]),
            " {",
            round(htest[["conf.int"]][1],round[i]),
            " to ",
            round(htest[["conf.int"]][2],round[i]),
            "}"
          )
          
          
        }
        a<-a+1
        next()  
      }
      
      next()  
    }
    if(compTests[i]=="a" | compTests[i]=="anova"){
      
      for (j in 1:length(levs)) {
        
        if(varianceReporting=="nonpara"){
          tab[i,j+1]<-paste0(
            round(median(unlist(df %>% filter(groupingVar==levs[j]) %>% dplyr::select(i)),na.rm = T),round[i]),
            " (",
            round(quantile(unlist(df %>% filter(groupingVar==levs[j]) %>% dplyr::select(i)),0.25,na.rm = T),round[i]),
            "-",
            round(quantile(unlist(df %>% filter(groupingVar==levs[j]) %>% dplyr::select(i)),0.75,na.rm = T),round[i]),
            ")"
          )
        }
        if(varianceReporting=="para"){
          tab[i,j+1]<-paste0(
            round(mean(unlist(df %>% filter(groupingVar==levs[j]) %>% dplyr::select(i))),round[i]),
            " (",
            round(sd(unlist(df %>% filter(groupingVar==levs[j]) %>% dplyr::select(i))),round[i]),
            ")"
          )
        }
        if(!(varianceReporting %in% c("para","nonpara"))){stop(simpleError("Must choose either `para` or `nonpara` for varianceReporting"))}
        
      }
      
      
      temp<-lm(df[,i]~groupingVar)
      anova(temp)
      tab[i,(2+length(levs))]<-ifelse(
        anova(temp)[1,5]<0.001,                #p-value
        "p<0.001",
        paste0("p=",round(anova(temp)[1,5],3))
      )
      next()  
    }
    if(compTests[i]=="wilcoxon" | compTests[i]=="wrs"){
      if(length(levs)>2){stop(simpleError(paste("≥3 level grouping variable supplied to 2-group hypothesis test:",i,"Wilcoxon-Rank-Sum")))}
      htest<-wilcox.test(
        df[,i]~as.character(groupingVar),
        paired = F,
      )
      if(varianceReporting=="nonpara"){
        tab[i,2]<-paste0(
          round(median(unlist(df %>% filter(groupingVar==levs[1]) %>% dplyr::select(i)),na.rm = T),round[i]),
          " (",
          round(quantile(unlist(df %>% filter(groupingVar==levs[1]) %>% dplyr::select(i)),0.25,na.rm = T),round[i]),
          "-",
          round(quantile(unlist(df %>% filter(groupingVar==levs[1]) %>% dplyr::select(i)),0.75,na.rm = T),round[i]),
          ")"
        )
        tab[i,3]<-paste0(
          round(median(unlist(df %>% filter(groupingVar==levs[2]) %>% dplyr::select(i)),na.rm = T),round[i]),
          " (",
          round(quantile(unlist(df %>% filter(groupingVar==levs[2]) %>% dplyr::select(i)),0.25,na.rm = T),round[i]),
          "-",
          round(quantile(unlist(df %>% filter(groupingVar==levs[2]) %>% dplyr::select(i)),0.75,na.rm = T),round[i]),
          ")"
          
        )
      }
      if(varianceReporting=="para"){
        tab[i,2]<-paste0(
          round(mean(unlist(df %>% filter(groupingVar==levs[1]) %>% dplyr::select(i))),round[i]),
          " (",
          round(sd(unlist(df %>% filter(groupingVar==levs[1]) %>% dplyr::select(i))),round[i]),
          ")"
        )
        tab[i,3]<-paste0(
          round(mean(unlist(df %>% filter(groupingVar==levs[2]) %>% dplyr::select(i))),round[i]),
          " (",
          round(sd(unlist(df %>% filter(groupingVar==levs[2]) %>% dplyr::select(i))),round[i]),
          ")"
          
        )
      }
      if(!(varianceReporting %in% c("para","nonpara"))){stop(simpleError("Must choose either `para` or `nonpara` for varianceReporting"))}
      
      tab[i,4]<-ifelse(
        htest[["p.value"]]<0.001,
        "p<0.001",
        paste0("p=",round(htest[["p.value"]],3))
      )
      htest2<-t.test(
        df[,i]~as.character(groupingVar),
        paired = F,
        var.equal = T
      )
      if(htest2[["estimate"]][1]-htest2[["estimate"]][2]!=trunc(htest2[["estimate"]][1]-htest2[["estimate"]][2])){
        tab[i,5]<-paste0(
          
          htest2[["estimate"]][1]-htest2[["estimate"]][2],
          " {",
          htest2[["conf.int"]][1],
          " to ",
          htest2[["conf.int"]][2],
          "}"
        )
      }
      if(htest2[["estimate"]][1]-htest2[["estimate"]][2]!=trunc(htest2[["estimate"]][1]-htest2[["estimate"]][2])){
        tab[i,5]<-paste0(
          round(htest2[["estimate"]][1]-htest2[["estimate"]][2],round[i]),
          " {",
          round(htest2[["conf.int"]][1],round[i]),
          " to ",
          round(htest2[["conf.int"]][2],round[i]),
          "}"
        )
        
        
      }
      next()  
    }
    if(compTests[i]=="kw" | compTests[i]=="kruskal"){
      print(i)
      print("kw")
      htest<-kruskal.test(
        df[,i]~df$groupingVar
      )
      if(varianceReporting=="nonpara"){
        for (j in 1:length(levs)) {
          
          tab[i,1+j]<-paste0(
            round(median(unlist(df %>% filter(groupingVar==levs[0+j]) %>% dplyr::select(i)),na.rm = T),round[i]),
            " (",
            round(quantile(unlist(df %>% filter(groupingVar==levs[0+j]) %>% dplyr::select(i)),0.25,na.rm = T),round[i]),
            "-",
            round(quantile(unlist(df %>% filter(groupingVar==levs[0+j]) %>% dplyr::select(i)),0.75,na.rm = T),round[i]),
            ")"
          )
        }
      }
      if(varianceReporting=="para"){
        for (j in 1:length(levs)) {
          tab[i,1+j]<-paste0(
            round(mean(unlist(df %>% filter(groupingVar==levs[0+j]) %>% dplyr::select(i))),round[i]),
            " (",
            round(sd(unlist(df %>% filter(groupingVar==levs[0+j]) %>% dplyr::select(i))),round[i]),
            ")"
          )
          print()
        }
      }
      if(!(varianceReporting %in% c("para","nonpara"))){stop(simpleError("Must choose either `para` or `nonpara` for varianceReporting"))}
      
      tab[i,length(levs)+2]<-ifelse(
        htest[["p.value"]]<0.001,
        "p<0.001",
        paste0("p=",round(htest[["p.value"]],3))
      )
      next()
    }
    if(compTests[i]=="or" | compTests[i]=="odds ratio"){
      
      if(length(levs)>2){stop(simpleError(paste("≥3 level dependent variable:",i ,"supplied to Odds Ratio")))}
      if(length(unique(df[,i]))>2){stop(simpleError(paste("Non-binary independent variable:",i,"supplied to Odds Ratio")))}
      a<-unname(unlist(df %>% filter(groupingVar==levs[1]) %>% dplyr::select(i)))
      tab[i,2]<-paste0(
        round(length(a[a==rev(sort(unique(df[,i])))[1]])/length(a)*100,1),
        "% (",
        length(a[a==rev(sort(unique(df[,i])))[1]]),
        ")\n",
        rev(sort(unique(df[,i])))[1]
      )
      a<-unname(unlist(df %>% filter(groupingVar==levs[2]) %>% dplyr::select(i)))
      tab[i,3]<-paste0(
        round(length(a[a==rev(sort(unique(df[,i])))[1]])/length(a)*100,1),
        "% (",
        length(a[a==rev(sort(unique(df[,i])))[1]]),
        ")\n",
        sort(rev(unique(df[,i])))[1]
      )
      temp<-glm( groupingVar~ df[,i]
                 ,family = "binomial")
      tab[i,4]<-ifelse(
        unname(coef(summary(temp)))[,4][2]<0.001,                #p-value
        "p<0.001",
        paste0("p=",round(coef(summary(temp))[,4][2],3))
      )
      tab[i,5]<-paste0(
        round(unname(exp(coef(temp))[2]),2), #odds ratio point estimate 
        "\n{",
        round(unname(exp(confint(temp))[2,1]),2), # conf lower bound
        " - ",
        round(unname(exp(confint(temp))[2,2]),2), # conf upper bound
        "}"
      )
      print(paste(rev(sort(unique(df[,i])))[1], "is the reference category. The odds ratio is the odds of",sort(unique(df[,i]))[2],"vs. the odds of",sort(unique(df[,i]))[1], "in predicting",groupingVarName,"=",levs[2]))
      next()  
    }
    if(compTests[i]=="chisq"|compTests[i]=="fisher"){
      print(i)
      print("chisq")
      if(compTests[i]=="chisq"){
        htest<-chisq.test(
          x= df[,i],
          y=as.factor(df$groupingVar)
        )
      }
      if(compTests[i]=="fisher"){
        htest<-fisher.test(
          x= df[,i],
          y=as.factor(df$groupingVar),
          simulate.p.value = TRUE
        )
      }
      for (j in 1:length(levs)) {
        a<-unname(unlist(df %>% filter(groupingVar==levs[j]) %>% dplyr::select(i)))
        tab[i,1+j]<-paste0(
          round(length(a[a==rev(sort(unique(df[,i])))[1] & !is.na(a)])/length(a[!is.na(a)])*100,1),
          "% (",
          length(a[a==rev(sort(unique(df[,i])))[1] & !is.na(a)]),
          ")\n",
          rev(sort(unique(df[,i])))[1]
        )
      }
      
      tab[i,length(levs)+2]<-ifelse(
        htest[["p.value"]]<0.001,
        "p<0.001",
        paste0("p=",round(htest[["p.value"]],3))
      )
      next()
    }
  }   
  
  return(tab)
}

#Convert categorical variables to factor, so the "table1" function recognizes them as categorical (will perform chi-square test)
varNamesCategorical<-{c(
  #Demographics and medical history at Emergency Department (ED) Arrival
  "Female",  #patient is female
  "RaceAA",  #Patient is of African American race/ethnicity
  "EMS",  #Patient brought to ED by emergency medical services
  "hxhyperten",  #past medical history (PMH) of hypertension
  "hxdiabetes", #PMH of diabetes
  "hxrenal",  #PMH of chronic kidney disease
  "hxdialysis",  #PMH of hemodialysis dependence
  "hxpulmhtn",  #PMH of pulmonary hypertension
  "hxhfvalvular",  #PMH of valvular heart disease
  "COPD",  #PMH of chronic obstructive pulmonary disease (COPD)
  "Active Cancer",  #History of cancer not in remission at time of ED arrival
  "hxhf",  #PMH of heart failure
  "HFrEF, on GDMT",  #Heart failure with reduced ejection fraction (HFrEF) and adherent to Guideline Directed Medical Therapy (GDMT)
  "HFrEF, not on GDMT",  #HFrEF, non-adherent to GDMT
  "HFpEF",  #HF with preserved EF
  "opACEiARB", #Prescribed (Rx) angiotensin converting enzyme inhibitor or angiotensin receptor blocker
  "opbetablock",  #Rx beta blocker
  "opLoop",  #Rx loop diuretic
  "opmetolazone",  #Rx metolazone
  "opantiarrhythmics",  #Rx antiarrhythmic medication
  
  #ED Vital Signs and Interventions
  "Supplemental O2",  #Supplemental Oxygen Required in ED
  "nippv",  #Non-invasive Positive Pressure Ventilation required in ED
  "edLoopIV",    #IV loop Diuretic Given in ED
  "unstablevitals",  #Unstable vital signs at any point in ED (as defined in manuscript, methods section)
  "IV_ICUDrug_BiPAP",
  "Discharge",  #Patient was discharged from the ED
  
  #ED Labs
  "TropPos",  #Troponin Value is Positive for Lab reference range

  #ED Tests
  "ecg_wideqrs",   #ED Electrocardiogram (ECG) has a wide (>120ms) QRS interval
  "ECG_Afib_or_flutter",  #ECG shows atrial fibrillation or atrial flutter
  "Q_Waves",   #ECG shows pathologic Q waves
  "NormalECG",  #ECG is normal
  
  "CXR_AlveolarEdema",  #ED Chest X-Ray (CXR) shows alveolar pulmonary edema
  "CXR_InterstitialEdema", #CXR shows interstital pulmonary edema
  "CXR_cardiomegaly",    #CXR shows cardiomegaly
  "CXR_Hyperinflated",  #CXR is hyperinflated
  "cxrnormarl",   #CXR is normal
  
  "ICU 30 day",  #Intensive care unit (ICU) admission or transfer within 30 days
  "revisit_ED_ahf", #Revisit to the ED within 30 days for acute heart failure (AHF)
  "revisit_ED_All", #Any 30-day revist to the ED
  "readmit_ahf",  #Hospital readmission within 30-days for acute heart failure
  "readmit_all",  #Hospital readmission within 30-days, all cause
  "ICUDeath 30 day"  #Death or admission or transfer to ICU within 30 days
)}
MinDataVC[ ,varNamesCategorical]<-sapply(varNamesCategorical,function(x){return(factor(MinDataVC[ ,x]))}, simplify = T)

#Manuscript Table 1
Table1DescriptiveStats<-cbind(
  {
    table1(MinDataVC,
          varNames = c(
            "Age",
            "Female",
            "BMI",
            "RaceAA",
            "vsSBP",
            "vsDBP",
            "vsSpO2",
            "vsRR",
            "vsHR",
            "Supplemental O2",
            "IV_ICUDrug_BiPAP",
            "EMS",
            "hxhyperten",
            "hxdiabetes",
            "hxrenal",
            "hxdialysis",
            "hxpulmhtn",
            "hxhfvalvular",
            "COPD",
            "Active Cancer",
            "hxhf",
            "HFrEF, on GDMT",
            "HFrEF, not on GDMT",
            "HFpEF",
            "hxhfef",
            "opACEiARB",
            "opbetablock",
            "opLoop",
            "opmetolazone",
            "opantiarrhythmics",
            
            "Na",
            "Potassium",
            "BUN",
            "egfr",
            "Trop",
            "TropPos",
            "BNP",
            
            "ecg_wideqrs",
            "ECG_Afib_or_flutter",
            "Q_Waves",
            "NormalECG",
            
            "CXR_AlveolarEdema",
            "CXR_InterstitialEdema",
            "CXR_cardiomegaly",
            "CXR_Hyperinflated",
            "cxrnormarl",
            
            "STRATIFY",
            "gwtg",
            "EHMRG",
            "First_CI",
            "First_SVRI"
          ),
          groupingVar = NULL,
          groupingVarName = NULL,
          varianceReporting = "nonpara"
  )
    },
  {table1(MinDataVC,
                                 varNames = c(
                                   "Age",
                                   "Female",
                                   "BMI",
                                   "RaceAA",
                                   "vsSBP",
                                   "vsDBP",
                                   "vsSpO2",
                                   "vsRR",
                                   "vsHR",
                                   "Supplemental O2",
                                   "IV_ICUDrug_BiPAP",
                                   "EMS",
                                   "hxhyperten",
                                   "hxdiabetes",
                                   "hxrenal",
                                   "hxdialysis",
                                   "hxpulmhtn",
                                   "hxhfvalvular",
                                   "COPD",
                                   "Active Cancer",
                                   "hxhf",
                                   "HFrEF, on GDMT",
                                   "HFrEF, not on GDMT",
                                   "HFpEF",
                                   "hxhfef",
                                   "opACEiARB",
                                   "opbetablock",
                                   "opLoop",
                                   "opmetolazone",
                                   "opantiarrhythmics",

                                   "Na",
                                   "Potassium",
                                   "BUN",
                                   "egfr",
                                   "Trop",
                                   "TropPos",
                                   "BNP",
                                   
                                   "ecg_wideqrs",
                                   "ECG_Afib_or_flutter",
                                   "Q_Waves",
                                   "NormalECG",
                                   
                                   "CXR_AlveolarEdema",
                                   "CXR_InterstitialEdema",
                                   "CXR_cardiomegaly",
                                   "CXR_Hyperinflated",
                                   "cxrnormarl",
                                   
                                   "STRATIFY",
                                   "gwtg",
                                   "EHMRG",
                                   "First_CI",
                                   "First_SVRI"
                                 ),
                                 groupingVar = MinDataVC$`Hemodynamic Profile`,
                                 groupingVarName = "Hemodynamic Profile",
                                 varianceReporting = "nonpara"
                                 
                                 
)
}      
)

View(Table1DescriptiveStats)


#clinical outcomes, table 2
kruskal.test(MinDataVC$`Days to Death or CPR90`,MinDataVC$`Hemodynamic Profile`)

chisq.test(factor(ifelse(MinDataVC$`Days to Death or CPR90`<30,1,0)),MinDataVC$profile3) #30 day death or cardiac arrest
chisq.test(factor(ifelse(MinDataVC$`Days to Death or CPR90`<60,1,0)),MinDataVC$profile3) #60 day death or cardiac arrest
chisq.test(factor(ifelse(MinDataVC$`Days to Death or CPR90`<90,1,0)),MinDataVC$profile3) #90 day death or cardiac arrest

chisq.test(factor(ifelse(MinDataVC$`Days to any STRATIFY Outcome 90`<30,1,0)),MinDataVC$profile2) #30 day any secondary outcome adverse events 
kruskal.test(MinDataVC$`RankedOutcome1 30 day`,MinDataVC$profile2) #Rank (1-5) of worst secondary adverse outcome within 30 days
chisq.test(factor(ifelse(MinDataVC$`RankedOutcome1 30 day`==1,1,0)),MinDataVC$profile2) #30 day coronary intervention
chisq.test(factor(ifelse(MinDataVC$`RankedOutcome1 30 day`==2,1,0)),MinDataVC$profile2) #30 day new/emergent dialysis
chisq.test(factor(ifelse(MinDataVC$`RankedOutcome1 30 day`==3,1,0)),MinDataVC$profile2) #30 day intubation
chisq.test(factor(ifelse(MinDataVC$`RankedOutcome1 30 day`==4,1,0)),MinDataVC$profile2) #30 day mechanical cardiac support


#####Survival for Primary and Secondary Outcomes, by Hemodynamic Profile####
library(rms)

MinDataVC$FactorProfile<-factor(MinDataVC$`Hemodynamic Profile`)

###Kaplan-Meier Survival for Death (primary outcome, max followup 90 days) in the Validation Cohort 
    
      ###stratified by hemodynamic profile 3 vs. 2 or 1
      
      #Log-rank at 90 days for Profile 3 vs. 1 or 2
      survdiff(DSurv~profile3,rho = 0, data=MinDataVC)  
      #60d log-rank
      survdiff(with(MinDataVC,Surv(ifelse(MinDataVC$`Days to Death or CPR90`>=60,60,MinDataVC$`Days to Death or CPR90`),ifelse(MinDataVC$`Days to Death or CPR90`>60,0,1)))~profile3,rho=0,data=MinDataVC)
      #30d log-rank
      survdiff(with(MinDataVC,Surv(ifelse(MinDataVC$`Days to Death or CPR90`>=30,30,MinDataVC$`Days to Death or CPR90`),ifelse(MinDataVC$`Days to Death or CPR90`>30,0,1)))~profile3,rho=0,data=MinDataVC)
      #Hazard Ratio Profile 3 vs. 2 or 1
      summary(cph(DSurv~profile3, stype = 1, ctype=1, se.fit=TRUE, data = MinDataVC),profile3=0)

      DSurvKM<-npsurv(DSurv~FactorProfile,stype = 1, ctype=1, se.fit=TRUE,data=MinDataVC) #KM curves for each profile
      summary(DSurvKM)  #Summary of Survival estimates (all three profiles)
      autoplot(DSurvKM)  #a quick KM plot of all three profile curves
      

###Kaplan-Meier for Event-Free Survival for STRATIFY composite outcome (secondary outcome, max followup 90 days) in the Validation Cohort 
      
      ###stratified by hemodynamic profile 2 vs. 3 or 1
      
      #Log-rank at 90 days for Profile 2 vs. 3 or 1
      survdiff(SSurv~profile2,rho = 0, data=MinDataVC)  
      #60d log-rank
      survdiff(with(MinDataVC,Surv(ifelse(MinDataVC$`Days to any STRATIFY Outcome 90`>=60,60,MinDataVC$`Days to any STRATIFY Outcome 90`),ifelse(MinDataVC$`Days to Death or CPR90`>60,0,1)))~profile2,rho=0,data=MinDataVC)
      #30d log-rank
      survdiff(with(MinDataVC,Surv(ifelse(MinDataVC$`Days to any STRATIFY Outcome 90`>=30,30,MinDataVC$`Days to any STRATIFY Outcome 90`),ifelse(MinDataVC$`Days to any STRATIFY Outcome 90`>30,0,1)))~profile2,rho=0,data=MinDataVC)
      #Hazard Ratio Profile 2 vs. 3 or 1
      summary(cph(SSurv~profile2, stype = 1, ctype=1, se.fit=TRUE, data = MinDataVC),profile2=0) 
      
      SSurvKM<-npsurv(SSurv~FactorProfile,stype = 1, ctype=1, se.fit=TRUE,data=MinDataVC) #KM curves for each profile
      summary(SSurvKM)  #Summary of Survival estimates (all three profiles)
      autoplot(SSurvKM)  #a quick KM plot of all three profile curves


#####Odds Ratios for Primary and Secondary Outcomes (as Categorical Outcomes), by Hemodynamic Profile####
      
      #Ranked primary outcome (90-day mortality)
      summary(lrm(formula = ifelse(MinDataVC$`Days to Death or CPR90`<90,1,0) ~ profile3, data = MinDataVC),profile3=c(0,0,1))
      
      #Ranked secondary outcome (STRATIFY Ranked Composite at 30 days) - Odds Ratios for Profile 1 vs. 2, and Profile 3 vs. 2
      summary(lrm(formula = `RankedOutcome1 30 day` ~ FactorProfile, data = MinDataVC,x=TRUE, y=TRUE), FactorProfile=c(1,2,3))
      
      
