# Supplementary material for: Hemodynamic profiles by non-invasive monitoring of cardiac index and vascular tone in acute heart failure patients in the emergency department: External validation and clinical outcomes
Source: PLoS One. 2022 Mar 31;17(3):e0265895. doi: 10.1371/journal.pone.0265895 (PMC8970400; doi:10.1371/journal.pone.0265895)
Supplement: S3 File — (CSV) [file pone.0265895.s003.csv]

	Age	Female	BMI	RaceAA	EMS	hxhyperten	hxdiabetes	hxrenal	hxdialysis	hxpulmhtn	hxhfvalvular	COPD	Active Cancer	hxhf	HFrEF, on GDMT	HFrEF, not on GDMT	HFpEF	hxhfef	opACEiARB	opbetablock	opLoop	opmetolazone	opantiarrhythmics	vsSBP	vsDBP	vsSpO2	vsRR	vsHR	Supplemental O2	nippv	ED_Vasodilator	edmbetablock	edmbetablockroute	edLoopIV	IVDiltiazem	edmdopamine	edmdobutamine	unstablevitals	IV_ICUDrug_BiPAP	Discharge	Na	Potassium	BUN	egfr	Trop	TropPos	BNP	ecg_wideqrs	ECG_Afib_or_flutter
1	66	1	27.69909	1	No	Yes	Yes	No	No	Yes	1	Yes	No	Yes	0	1	0	35	No	0	Yes	No	0	175	98	94	16	107	No	No	No Vasodilator	0	.	Yes	No	0	0	0	0	No	145	5.2	50.000000	13.933	0.000	0	7477.00000	0	0
2	62	0	16.97959	1	Yes	Yes	Yes	Yes	Yes	No	1	No	No	Yes	1	0	0	35	No	1	No	No	0	195	131	95	24	119	Yes	Yes	IV Nitro	0	.	No	No	0	0	1	1	Yes	133	5.0	10.000000	47.644	0.069	0	2431.90223	0	0
3	70	1	26.41425	1	No	Yes	Yes	No	No	No	1	Yes	No	Yes	1	0	0	35	Yes	1	No	No	0	208	123	96	24	114	No	No	IV Nitro	1	0	No	No	0	0	1	0	No	138	4.0	10.000000	82.805	0.000	0	145.79757	0	0
4	60	0	39.82274	1	No	Yes	No	No	No	Yes	0	Yes	No	Yes	0	0	1	70	Yes	0	Yes	No	0	124	81	96	16	69	No	No	No Vasodilator	1	0	Yes	No	0	0	0	0	No	145	3.4	11.000000	72.073	0.000	0	2227.16153	0	0
5	80	0	25.59898	1	No	Yes	Yes	No	No	No	0	Yes	No	Yes	1	0	0	25	No	1	Yes	No	0	180	82	97	20	81	No	No	PO Vasodilator	0	.	No	No	0	0	0	0	No	139	4.3	26.000000	56.555	0.111	1	5512.09401	0	0
6	69	1	58.33867	0	Yes	Yes	Yes	No	No	No	0	Yes	No	Yes	0	0	1	40	Yes	1	Yes	No	0	151	96	99	18	87	No	No	No Vasodilator	1	0	Yes	No	0	0	0	0	No	140	4.0	19.000000	66.127	0.046	0	779.26926	1	0
7	62	1	23.46339	1	No	Yes	No	Yes	Yes	No	0	No	No	Yes	0	0	1	55	Yes	1	No	No	0	183	91	88	20	95	No	No	SL Nitro	0	.	No	No	0	0	0	0	No	137	3.6	46.000000	4.645	0.000	0	2359.58276	0	0
8	64	1	35.50781	1	No	Yes	Yes	No	No	No	0	No	No	Yes	0	0	1	50	No	1	Yes	No	0	174	85	97	16	62	No	No	No Vasodilator	0	.	No	No	0	0	0	0	No	143	4.3	25.000000	39.061	0.000	0	617.86953	0	0
9	59	1	51.14984	1	No	Yes	Yes	Yes	Yes	Yes	1	Yes	No	Yes	0	0	1	60	No	0	Yes	No	0	118	81	90	38	119	Yes	Yes	No Vasodilator	0	.	Yes	No	0	0	1	1	No	139	3.9	15.000000	16.035	0.024	0	1965.95490	0	0
10	49	0	27.75510	1	Yes	Yes	No	Yes	No	No	1	Yes	No	Yes	1	0	0	20	No	1	Yes	No	0	129	92	97	19	90	No	No	No Vasodilator	1	0	Yes	No	0	0	0	0	No	140	4.3	46.000000	41.111	0.056	0	498.19065	0	0
11	61	1	41.40163	1	Yes	Yes	Yes	Yes	No	No	0	Yes	No	Yes	0	0	1	60	Yes	1	Yes	No	0	154	67	72	22	104	Yes	No	IV Nitro	1	0	Yes	No	0	0	1	1	No	130	4.9	40.000000	38.720	0.000	0	61.00000	0	0
12	51	0	37.55669	1	Yes	Yes	No	Yes	Yes	No	0	No	No	Yes	0	0	1	50	Yes	1	No	No	0	168	125	96	28	127	Yes	No	SL Nitro	0	.	Yes	No	0	0	1	0	No	136	5.1	55.000000	18.424	0.143	1	7477.00000	0	0
13	64	0	31.51367	1	Yes	No	No	No	No	No	0	Yes	No	Yes	0	0	1	60	No	0	Yes	No	0	127	78	100	19	75	No	No	No Vasodilator	0	.	Yes	No	0	0	0	0	No	144	3.8	16.000000	89.606	0.000	0	293.06987	0	0
14	46	1	41.71875	1	No	Yes	Yes	No	No	Yes	0	No	No	Yes	0	0	1	60	Yes	1	Yes	No	0	117	77	96	18	69	No	No	PO Vasodilator	1	0	Yes	No	0	0	0	0	No	139	4.2	14.000000	84.319	0.000	0	71.74520	0	0
15	74	0	36.67820	1	Yes	Yes	Yes	No	No	No	1	No	No	Yes	0	0	1	40	No	1	Yes	No	0	154	111	94	18	96	Yes	No	No Vasodilator	0	.	Yes	No	0	0	1	0	No	141	5.8	13.000000	97.621	0.145	1	781.45005	0	0
16	61	0	24.12093	1	No	Yes	No	No	No	No	1	No	No	Yes	1	0	0	25	Yes	1	Yes	No	0	153	108	96	20	117	No	No	No Vasodilator	0	.	No	No	0	0	0	0	No	137	4.2	23.000000	62.948	8.884	1	7477.00000	0	0
17	54	0	19.70394	1	No	Yes	No	No	No	No	0	Yes	No	Yes	1	0	0	20	No	1	Yes	No	0	117	80	97	20	102	No	No	No Vasodilator	0	.	Yes	No	0	0	0	0	No	143	4.1	20.000000	97.278	0.022	0	303.26161	0	0
18	96	1	20.18515	1	Yes	Yes	Yes	No	No	No	1	No	No	Yes	0	0	1	40	Yes	1	Yes	No	0	165	95	100	20	79	No	No	No Vasodilator	0	.	Yes	No	0	0	0	0	No	141	5.7	17.000000	73.227	0.000	0	366.10462	0	0
19	35	0	34.47772	1	No	Yes	No	Yes	No	No	0	No	No	Yes	0	0	1	57	No	1	No	No	0	189	109	100	18	85	No	No	Other IV Vasodila	1	1	Yes	No	0	0	0	0	No	139	3.8	142.000000	3.186	0.049	0	7477.00000	0	0
20	63	0	35.00118	1	Yes	Yes	Yes	Yes	No	No	0	No	No	Yes	0	0	1	41	Yes	0	No	No	0	236	129	100	26	92	No	No	IV Nitro	1	0	Yes	No	0	0	1	0	No	148	3.9	51.000000	19.776	0.067	1	7477.00000	1	0
21	46	1	48.87037	1	Yes	Yes	Yes	No	No	Yes	1	Yes	No	Yes	1	0	0	20	No	1	Yes	No	0	176	100	95	20	93	No	No	No Vasodilator	0	.	No	No	0	0	0	0	No	143	4.0	22.000000	88.871	0.057	1	2434.94299	1	0
22	62	0	22.98540	1	No	Yes	Yes	Yes	Yes	No	1	Yes	No	Yes	1	0	0	25	No	1	Yes	No	0	107	81	99	18	94	No	No	No Vasodilator	0	.	Yes	No	0	0	0	0	No	132	9.0	32.000000	62.507	0.000	0	3329.56643	0	0
23	43	0	30.47043	1	Yes	Yes	No	No	No	No	0	No	No	Yes	1	0	0	20	Yes	1	No	No	0	129	87	94	20	62	No	No	No Vasodilator	1	0	Yes	No	0	0	0	0	No	142	4.5	16.000000	137.240	0.089	1	1621.77951	0	0
24	66	0	20.58930	1	Yes	No	No	No	No	No	1	No	No	Yes	1	0	0	15	Yes	1	No	No	0	147	99	100	18	86	No	No	No Vasodilator	0	.	Yes	No	0	0	0	0	No	140	4.0	19.000000	72.594	0.034	0	1173.68700	0	0
25	65	1	29.76190	1	Yes	Yes	Yes	Yes	No	Yes	0	Yes	No	Yes	0	0	1	60	No	1	Yes	No	0	221	132	98	32	88	Yes	No	IV Nitro	1	0	Yes	No	0	0	1	0	No	138	4.8	53.000000	19.058	0.000	0	500.80469	0	0
26	63	1	26.22837	1	Yes	Yes	No	No	No	No	0	Yes	No	Yes	1	0	0	35	Yes	1	Yes	No	1	139	89	92	30	105	No	No	No Vasodilator	0	.	Yes	No	0	0	0	0	No	145	4.6	20.000000	83.324	0.068	1	127.06327	0	0
27	58	0	40.48443	1	Yes	Yes	Yes	No	No	No	0	Yes	No	Yes	0	0	1	50	Yes	0	Yes	No	0	135	107	95	28	97	No	No	SL Nitro	0	.	Yes	No	0	0	0	0	No	137	4.7	17.000000	105.881	0.094	1	207.24681	0	0
28	47	0	20.03293	1	Yes	Yes	No	Yes	No	No	0	Yes	No	Yes	1	0	0	25	No	1	No	No	0	180	122	95	20	118	No	No	IV Nitro	1	0	No	No	0	0	0	0	No	137	4.0	30.000000	28.311	0.048	0	2032.56019	0	0
29	53	1	30.18959	1	Yes	No	No	No	No	No	1	Yes	No	Yes	0	0	1	60	No	1	No	No	0	124	72	96	18	60	No	No	No Vasodilator	0	.	Yes	No	0	0	0	0	Yes	139	4.3	11.000000	68.637	0.000	0	520.02657	0	0
30	63	1	33.79247	0	Yes	Yes	Yes	No	No	Yes	0	No	No	Yes	0	0	1	57	No	1	Yes	No	0	161	96	99	15	103	Yes	Yes	IV Nitro	0	.	No	No	0	0	1	1	No	134	4.0	14.000000	76.154	0.000	0	424.47002	0	0
31	78	0	24.22145	1	Yes	Yes	No	No	No	No	0	Yes	No	Yes	0	0	1	60	No	1	Yes	No	0	125	88	94	24	114	Yes	No	No Vasodilator	0	.	Yes	No	0	0	1	0	No	143	3.9	35.000000	37.802	0.055	0	1727.80395	1	0
32	76	1	60.08652	1	Yes	Yes	No	No	No	No	0	No	No	Yes	0	0	1	60	Yes	0	No	No	0	146	89	100	34	96	Yes	No	SL Nitro	0	.	No	No	0	0	1	0	No	124	4.1	8.000000	104.363	0.000	0	61.00000	0	0
33	89	1	18.30859	1	Yes	Yes	Yes	No	No	No	1	No	No	Yes	0	0	1	55	Yes	1	No	No	1	101	50	96	20	62	No	No	No Vasodilator	0	.	No	No	0	0	0	0	No	125	4.8	16.000000	86.048	0.017	0	378.85090	0	0
34	65	1	21.88876	1	No	Yes	Yes	No	No	No	1	No	No	Yes	0	0	1	60	Yes	0	No	No	0	205	114	99	18	86	No	No	No Vasodilator	0	.	Yes	No	0	0	1	0	No	146	3.0	9.000000	84.532	0.061	1	1106.69520	0	0
35	66	0	33.43673	1	No	Yes	No	No	No	No	1	No	No	Yes	0	0	1	40	Yes	0	No	No	0	186	132	74	25	132	No	Yes	Other IV Vasodila	0	.	No	No	0	0	1	1	No	145	4.1	13.000000	78.066	0.064	1	414.01052	0	0
36	56	1	40.13929	1	Yes	Yes	No	No	No	No	1	No	No	Yes	1	0	0	35	No	1	Yes	No	0	149	100	97	20	103	No	No	PO Vasodilator	1	0	Yes	No	0	0	0	0	No	144	4.2	22.000000	54.630	0.102	1	1942.12665	0	0
37	47	0	31.17914	1	No	Yes	No	Yes	No	No	1	No	No	Yes	1	0	0	20	Yes	1	Yes	No	0	115	97	98	18	107	Yes	No	No Vasodilator	1	0	Yes	No	0	0	1	0	Yes	132	8.2	20.000000	68.264	0.035	0	538.51625	0	0
38	78	1	41.40163	1	Yes	Yes	Yes	No	No	No	0	No	No	Yes	0	0	1	75	No	0	Yes	No	0	184	74	97	20	62	Yes	No	No Vasodilator	0	.	Yes	No	0	0	1	0	No	143	4.5	21.000000	80.623	0.021	0	583.96135	0	0
39	68	1	29.26417	1	No	Yes	Yes	No	No	No	0	Yes	No	Yes	0	0	1	61	No	0	Yes	No	0	171	107	98	32	104	No	No	No Vasodilator	0	.	Yes	No	0	0	1	0	No	141	4.1	11.000000	89.144	0.000	0	1228.54074	1	0
40	59	1	51.48803	1	No	Yes	Yes	No	No	No	1	Yes	No	Yes	0	0	1	70	Yes	0	Yes	No	0	136	70	100	20	80	Yes	No	No Vasodilator	0	.	No	No	0	0	1	0	No	142	4.6	15.000000	75.982	0.000	0	337.86951	0	0
41	48	1	51.75573	1	No	Yes	No	No	No	Yes	0	Yes	No	Yes	0	0	1	65	No	0	Yes	No	0	161	95	97	20	79	No	No	No Vasodilator	0	.	Yes	No	0	0	0	0	No	140	4.5	23.000000	62.517	0.000	0	4075.75208	0	0
42	76	0	29.59045	1	No	Yes	No	No	No	Yes	0	No	Yes	Yes	0	0	1	50	No	1	Yes	No	0	110	76	100	22	72	No	No	No Vasodilator	0	.	No	No	0	0	0	0	Yes	140	5.1	21.000000	73.556	0.000	0	477.31447	0	1
43	38	1	35.66529	1	No	Yes	No	No	No	No	1	No	No	Yes	0	0	1	60	No	1	No	No	0	119	89	100	18	94	No	No	No Vasodilator	0	.	Yes	No	0	0	0	0	No	139	4.2	15.000000	85.869	0.019	0	61.00000	0	0
44	54	0	34.51788	1	Yes	Yes	No	No	No	No	1	Yes	No	Yes	1	0	0	15	No	1	No	No	0	159	100	98	18	72	No	No	PO Vasodilator	1	0	No	No	0	0	0	0	No	143	3.6	19.000000	81.434	0.029	0	724.93519	0	1
45	78	0	38.72653	1	Yes	Yes	Yes	Yes	No	No	1	Yes	No	Yes	0	0	1	40	No	1	No	No	0	142	90	98	29	124	Yes	No	No Vasodilator	0	.	Yes	Yes	0	0	1	0	No	135	4.7	34.000000	37.100	0.159	1	3315.63477	0	0
46	75	1	28.57796	1	No	Yes	Yes	No	No	No	1	No	No	Yes	1	0	0	24	Yes	1	No	No	1	153	92	95	22	88	No	No	No Vasodilator	0	.	Yes	No	0	0	0	0	No	139	4.3	15.000000	82.340	0.000	0	2469.58686	1	0
47	60	1	54.40618	1	No	Yes	Yes	Yes	No	No	0	No	No	Yes	0	0	1	65	Yes	1	Yes	No	0	215	72	97	18	72	No	No	No Vasodilator	1	0	Yes	No	0	0	1	0	No	137	3.7	25.000000	29.773	0.436	1	1638.03617	0	0
48	41	0	32.26355	1	No	Yes	No	No	No	No	0	No	No	Yes	0	0	1	55	Yes	0	No	No	0	160	119	97	20	104	No	No	PO Vasodilator	0	.	Yes	No	0	0	0	0	No	144	3.7	18.000000	78.549	0.355	1	853.78650	0	0
49	69	0	23.75892	0	No	Yes	Yes	No	No	No	1	Yes	No	Yes	1	0	0	35	No	1	Yes	No	0	174	100	98	22	70	No	No	No Vasodilator	1	0	Yes	No	0	0	0	0	No	140	5.0	21.000000	65.951	0.000	0	1497.41848	1	0
50	67	0	32.65306	0	Yes	Yes	No	No	No	No	0	Yes	No	Yes	0	0	1	45	No	0	No	No	0	135	72	92	22	61	No	No	IV Nitro	0	.	Yes	No	0	0	0	0	No	137	4.1	28.000000	41.709	0.370	1	1481.46191	1	0
51	47	0	24.91349	1	No	No	No	No	No	No	0	No	No	Yes	1	0	0	25	No	1	Yes	No	0	128	91	100	20	86	No	No	No Vasodilator	0	.	Yes	No	0	0	0	0	No	140	4.5	11.000000	107.297	0.000	0	2023.64365	0	0
52	62	0	21.81935	1	No	Yes	No	No	No	Yes	1	Yes	No	Yes	0	0	1	40	Yes	1	Yes	No	0	177	108	100	18	83	No	Yes	SL Nitro	0	.	Yes	No	0	0	0	1	No	140	4.2	18.000000	59.394	0.066	1	864.04462	0	0
53	64	1	23.18339	1	Yes	Yes	No	Yes	No	No	1	Yes	No	Yes	1	0	0	35	Yes	1	No	No	0	147	86	98	22	70	Yes	No	No Vasodilator	0	.	No	No	0	0	1	0	Yes	138	4.6	37.000000	10.896	0.000	0	3027.84608	0	0
54	71	0	29.71429	1	Yes	Yes	Yes	Yes	Yes	Yes	0	Yes	No	Yes	0	0	1	55	No	1	No	No	0	155	103	92	45	79	No	No	No Vasodilator	0	.	No	No	0	0	1	0	Yes	138	5.7	41.000000	15.592	0.405	1	4528.65189	0	0
55	42	1	22.03857	1	No	No	No	No	No	No	1	No	No	Yes	0	0	1	60	No	0	No	No	0	121	83	99	20	119	No	No	No Vasodilator	0	.	Yes	Yes	0	0	0	0	No	138	5.3	23.000000	74.151	0.000	0	2761.00000	0	1
56	47	0	21.24374	1	No	Yes	No	No	No	No	0	No	No	No	0	0	1	65	No	0	No	No	0	112	69	100	20	90	No	No	No Vasodilator	0	.	No	No	0	0	0	0	No	138	3.4	11.000000	108.650	0.031	NA	677.19532	0	0
57	43	0	33.05619	1	No	Yes	Yes	No	No	No	1	No	No	Yes	1	0	0	25	Yes	1	Yes	No	0	131	104	98	22	91	No	No	No Vasodilator	0	.	Yes	No	0	0	0	0	No	137	4.9	27.000000	91.755	0.009	0	2022.28477	0	0
58	59	0	24.80005	1	No	No	No	No	No	No	0	No	No	Yes	0	0	1	60	No	0	No	No	0	113	69	93	20	91	No	No	No Vasodilator	0	.	No	No	0	0	0	0	No	138	3.7	6.000000	109.486	0.305	1	311.18078	0	0
59	71	1	41.58384	1	No	Yes	Yes	Yes	No	Yes	1	Yes	No	Yes	0	0	1	45	No	1	Yes	No	0	134	77	100	22	134	Yes	Yes	No Vasodilator	0	.	Yes	Yes	0	0	1	1	No	143	4.3	26.000000	40.862	0.470	1	3619.43088	1	0
60	54	1	29.47266	1	No	Yes	No	Yes	No	Yes	0	No	No	Yes	1	0	0	25	No	1	No	No	0	93	62	98	16	102	No	No	No Vasodilator	1	0	Yes	No	0	0	0	0	No	140	3.1	48.000000	20.165	0.114	1	2030.53529	0	0
61	69	1	47.26807	1	Yes	Yes	Yes	No	No	Yes	0	Yes	No	Yes	0	0	1	40	Yes	0	Yes	No	0	114	61	100	18	85	No	Yes	No Vasodilator	0	.	Yes	No	0	0	0	1	Yes	142	5.1	18.000000	46.313	0.032	0	555.78245	0	0
62	62	0	47.56751	1	No	Yes	No	Yes	No	Yes	0	No	No	Yes	1	0	0	25	No	1	Yes	No	1	137	86	94	24	78	No	No	No Vasodilator	0	.	Yes	No	0	0	0	0	No	143	3.5	18.000000	73.186	0.268	1	2405.69083	0	0
63	86	1	22.32143	1	No	Yes	No	No	Yes	Yes	1	No	No	Yes	0	0	1	55	No	0	No	No	0	199	106	94	44	124	No	Yes	IV Nitro	1	0	Yes	No	0	0	1	1	No	146	3.3	14.000000	62.855	0.096	1	3455.35747	1	0
64	59	1	48.06922	1	Yes	Yes	Yes	No	No	Yes	1	No	No	Yes	1	0	0	20	No	1	Yes	No	0	136	95	100	26	128	Yes	No	No Vasodilator	0	.	Yes	No	0	0	1	0	No	134	4.6	13.000000	108.046	0.000	0	571.00000	0	0
65	43	0	30.47043	1	No	Yes	No	No	No	No	1	No	No	Yes	0	0	1	50	No	1	Yes	No	0	143	82	100	18	79	No	No	No Vasodilator	0	.	No	No	0	0	0	0	No	135	3.8	34.000000	20.458	0.060	1	2003.22112	0	0
66	48	0	42.36669	1	No	Yes	Yes	Yes	No	No	0	No	No	No	0	0	1	65	Yes	1	Yes	No	0	189	100	96	16	91	No	No	No Vasodilator	1	0	Yes	No	0	0	0	0	No	137	4.1	31.000000	79.177	0.000	0	7405.44870	0	0
67	32	0	36.17914	1	No	Yes	No	No	No	No	0	No	No	Yes	1	0	0	35	No	1	Yes	No	0	168	111	94	18	92	No	No	PO Vasodilator	0	.	Yes	No	0	0	0	0	No	137	3.0	22.000000	61.815	0.160	1	1708.00000	0	0
68	50	0	30.67139	1	No	Yes	Yes	No	No	Yes	1	Yes	No	Yes	1	0	0	20	No	1	Yes	No	0	115	81	98	24	112	No	No	No Vasodilator	0	.	Yes	No	0	0	0	0	No	138	3.5	19.000000	69.207	0.040	1	679.00000	0	0
69	55	0	52.20241	1	No	Yes	Yes	No	No	No	0	No	No	Yes	0	0	1	52	No	0	No	No	0	148	81	95	20	83	No	No	No Vasodilator	0	.	Yes	No	0	0	0	0	No	132	3.5	14.000000	94.334	0.000	0	151.00000	0	0
70	57	1	34.20583	1	Yes	Yes	Yes	No	No	No	0	No	No	Yes	0	0	1	50	No	0	No	No	0	215	149	99	38	162	No	No	No Vasodilator	1	0	No	No	0	0	1	0	No	141	4.3	13.000000	73.309	0.000	0	91.03675	0	0
71	83	1	39.76562	1	No	Yes	Yes	Yes	No	No	0	No	No	No	0	0	1	60	No	1	Yes	No	0	200	140	95	20	67	Yes	No	No Vasodilator	1	0	Yes	No	0	0	1	0	No	144	4.2	40.000000	20.122	0.170	1	1419.00000	0	0
72	64	1	39.38462	1	No	Yes	No	No	No	No	0	No	No	Yes	1	0	0	35	Yes	1	Yes	No	0	158	78	97	22	91	No	No	No Vasodilator	0	.	Yes	No	0	0	0	0	No	144	4.4	15.000000	100.871	0.000	0	1167.00000	0	0
73	61	1	23.71184	1	No	Yes	Yes	No	No	No	0	Yes	No	Yes	1	0	0	25	Yes	1	No	No	0	161	94	95	16	97	Yes	No	No Vasodilator	0	.	Yes	No	0	0	1	0	No	138	4.0	13.000000	90.849	0.050	1	2575.00000	0	0
74	63	0	24.69810	1	Yes	Yes	Yes	Yes	No	Yes	0	Yes	No	Yes	0	0	1	40	No	0	Yes	No	0	175	91	98	18	80	No	No	No Vasodilator	0	.	Yes	No	0	0	0	0	No	141	5.3	53.000000	13.565	0.070	1	1360.00000	0	0
75	68	1	47.62993	1	No	Yes	No	No	No	No	0	No	No	No	0	0	1	60	Yes	1	No	No	0	227	97	98	20	66	No	No	IV Nitro	0	.	No	No	0	0	1	0	No	140	3.7	8.000000	87.798	0.000	0	481.00000	0	0
76	65	0	25.95156	1	No	Yes	No	Yes	No	No	0	No	No	Yes	1	0	0	30	No	1	Yes	No	0	186	95	90	20	96	No	No	No Vasodilator	0	.	No	No	0	0	0	0	No	142	4.1	41.000000	21.130	0.060	1	2756.00000	0	0
77	51	0	28.05556	1	No	Yes	No	No	No	No	0	No	No	Yes	0	1	0	30	Yes	0	Yes	No	0	170	122	95	24	100	No	No	No Vasodilator	0	.	Yes	No	0	0	0	0	No	142	3.9	36.000000	49.739	0.080	1	2933.00000	0	0
78	64	0	35.15414	1	No	Yes	Yes	No	No	Yes	0	Yes	No	Yes	0	0	1	60	Yes	0	Yes	No	0	156	91	88	32	86	Yes	No	No Vasodilator	0	.	Yes	No	0	0	1	0	No	139	4.6	12.000000	105.212	0.040	1	243.00000	0	0
79	72	1	15.62500	1	Yes	Yes	No	No	No	No	0	No	No	Yes	0	0	1	70	No	1	No	No	0	223	119	98	28	88	Yes	No	No Vasodilator	1	0	No	No	0	0	1	0	No	139	3.8	22.000000	41.594	0.090	1	2017.00000	0	0
80	56	0	27.11835	1	No	Yes	Yes	No	No	Yes	0	No	No	Yes	1	0	0	25	Yes	1	Yes	No	0	134	78	96	20	69	No	No	SL Nitro	0	.	Yes	No	0	0	0	0	No	133	3.4	19.000000	70.694	0.070	1	3050.00000	0	0
81	35	0	21.38394	1	Yes	Yes	Yes	Yes	No	No	1	No	No	Yes	0	0	1	69	No	0	Yes	No	0	200	131	100	36	96	Yes	No	IV Nitro	1	0	Yes	No	0	0	1	0	No	135	4.5	86.000000	6.136	0.150	1	1957.00000	0	0
82	46	1	46.71280	1	No	Yes	Yes	No	No	Yes	1	No	No	No	0	0	1	55	No	0	No	No	0	207	124	97	18	112	No	No	IV Nitro	0	.	Yes	No	0	0	1	0	No	138	4.0	7.000000	99.458	0.000	0	222.00000	0	0
83	72	1	40.87633	1	Yes	Yes	Yes	No	No	Yes	1	No	No	Yes	0	0	1	60	No	1	Yes	No	0	177	124	100	26	99	No	No	No Vasodilator	0	.	Yes	No	0	0	0	0	No	139	4.1	16.000000	53.360	0.000	0	883.00000	0	0
84	50	0	31.48789	1	Yes	Yes	Yes	No	No	No	1	No	No	Yes	1	0	0	10	Yes	1	Yes	No	0	127	86	100	18	104	No	No	No Vasodilator	0	.	Yes	No	0	0	0	0	No	130	5.1	18.000000	120.108	0.460	1	578.00000	0	0
85	47	1	31.09789	1	No	Yes	No	No	No	No	0	No	No	No	0	0	1	45	Yes	0	No	No	0	154	104	100	18	106	No	No	No Vasodilator	0	.	Yes	No	0	0	0	0	Yes	137	3.4	16.000000	88.249	0.000	0	241.00000	0	0
86	43	1	45.25312	1	No	Yes	No	No	No	No	0	No	No	Yes	1	0	0	32	Yes	1	No	No	0	157	103	97	20	96	No	No	No Vasodilator	1	0	Yes	No	0	0	0	0	No	140	4.2	18.000000	70.436	0.000	0	1895.00000	0	0
87	46	0	39.17756	1	No	Yes	Yes	No	No	No	0	No	No	No	0	0	1	65	No	0	No	No	0	199	104	99	18	97	Yes	No	No Vasodilator	0	.	Yes	No	0	0	1	0	No	138	4.0	21.000000	73.110	0.050	1	363.00000	0	0
88	76	0	42.45675	1	No	Yes	No	No	No	No	0	No	No	Yes	0	0	1	58	No	1	Yes	No	0	144	77	96	18	67	No	No	No Vasodilator	1	0	Yes	No	0	0	0	0	No	142	4.0	17.000000	73.556	0.000	0	362.00000	0	1
89	32	1	40.10381	1	No	Yes	No	No	No	Yes	1	No	No	Yes	0	0	1	50	Yes	1	Yes	No	0	182	126	94	20	102	No	No	No Vasodilator	1	0	Yes	No	0	0	0	0	No	144	3.1	16.000000	59.525	0.040	1	1070.00000	0	0
90	68	0	21.16156	1	No	Yes	Yes	No	No	Yes	1	No	No	Yes	0	0	1	50	Yes	1	No	No	0	150	97	98	20	92	No	No	No Vasodilator	0	.	No	No	0	0	0	0	Yes	136	6.2	12.000000	77.808	0.040	1	1138.00000	0	0
91	52	0	29.71429	1	Yes	Yes	No	No	No	Yes	1	No	No	Yes	1	0	0	20	No	1	No	No	0	165	115	99	22	74	No	No	No Vasodilator	0	.	Yes	No	0	0	0	0	No	142	3.5	26.000000	56.142	0.000	0	5017.00000	0	0
92	59	1	24.17638	1	No	Yes	Yes	Yes	Yes	Yes	1	No	No	Yes	0	0	1	55	No	1	No	No	0	217	110	98	22	88	No	No	SL Nitro	1	0	Yes	No	0	0	1	0	No	138	3.9	30.000000	25.289	0.000	0	5447.00000	0	0
93	53	1	51.50623	1	No	Yes	Yes	No	No	No	0	No	No	Yes	0	0	1	65	No	1	Yes	No	0	214	102	93	24	82	No	No	IV Nitro	0	.	Yes	No	0	0	1	0	No	139	5.0	27.000000	60.979	0.040	1	252.00000	0	0
94	44	1	26.81359	1	Yes	Yes	Yes	Yes	No	No	1	No	No	Yes	1	0	0	25	No	1	Yes	No	1	138	88	100	22	82	No	No	No Vasodilator	0	.	No	No	0	0	0	0	No	136	5.0	34.000000	27.123	0.000	0	3263.00000	0	0
95	64	0	31.17047	1	No	Yes	Yes	No	No	No	0	Yes	No	Yes	1	0	0	25	Yes	1	Yes	No	0	133	91	98	20	112	No	No	No Vasodilator	0	.	No	No	0	0	0	0	No	139	4.1	9.000000	95.220	0.000	0	2339.00000	1	0
96	78	1	23.31641	1	No	Yes	No	Yes	No	Yes	1	Yes	No	Yes	0	0	1	60	No	1	No	No	0	158	88	96	20	78	No	No	SL Nitro	0	.	Yes	No	0	0	0	0	No	141	3.3	35.000000	20.247	0.100	1	3099.00000	0	0
97	30	1	23.55556	0	No	Yes	No	No	No	No	0	No	No	Yes	1	0	0	30	Yes	1	No	No	0	177	127	97	20	109	Yes	No	No Vasodilator	1	0	No	No	0	0	1	0	No	141	4.3	13.000000	112.371	0.050	1	1820.00000	0	0
98	64	1	31.25000	1	Yes	Yes	No	Yes	No	Yes	0	No	No	Yes	1	0	0	15	Yes	1	Yes	No	1	139	72	89	24	61	Yes	Yes	No Vasodilator	1	0	Yes	No	0	0	1	1	No	144	3.0	42.000000	17.090	0.040	1	2839.42448	1	0
99	43	0	48.60497	1	No	Yes	Yes	No	No	Yes	1	Yes	No	Yes	0	1	0	20	No	0	Yes	No	0	101	66	96	24	95	No	No	No Vasodilator	0	.	Yes	No	0	0	0	0	No	135	3.4	22.000000	91.755	0.000	0	1236.66323	0	0
100	37	1	41.68683	1	No	Yes	Yes	Yes	No	No	0	No	No	Yes	1	0	0	21	Yes	1	Yes	Yes	0	121	85	97	20	117	Yes	No	No Vasodilator	0	.	Yes	No	0	0	1	0	No	134	4.3	73.000000	7.833	0.000	0	913.00000	0	0
101	56	1	50.27286	1	Yes	Yes	Yes	Yes	No	No	0	Yes	No	Yes	0	0	1	70	Yes	1	Yes	No	0	153	87	96	20	74	Yes	No	SL Nitro	0	.	Yes	No	0	0	1	0	No	144	3.7	17.000000	96.984	0.000	0	384.00000	0	0
102	74	0	24.80332	1	No	Yes	No	No	No	No	1	Yes	No	Yes	0	1	0	30	No	0	No	No	0	99	69	98	24	110	No	No	No Vasodilator	0	.	Yes	No	0	0	0	0	No	126	4.4	13.000000	67.942	0.000	0	1344.00000	0	0
103	74	0	40.53376	1	No	Yes	Yes	No	No	Yes	1	Yes	No	Yes	1	0	0	30	No	1	Yes	Yes	1	104	70	98	20	75	No	No	No Vasodilator	0	.	Yes	No	0	0	0	0	No	139	3.5	90.000000	13.484	0.040	1	2322.00000	1	0
104	59	0	29.21708	1	No	Yes	Yes	No	No	No	0	No	No	Yes	1	0	0	25	Yes	1	Yes	No	0	148	89	96	16	90	No	No	No Vasodilator	0	.	Yes	No	0	0	0	0	No	134	5.8	18.000000	93.921	0.000	0	1962.00000	0	0
105	56	0	25.25952	1	Yes	No	No	No	No	No	0	Yes	No	Yes	1	0	0	30	Yes	1	No	No	0	159	121	98	18	102	No	No	No Vasodilator	1	0	Yes	No	0	0	0	0	No	137	4.3	13.000000	114.572	0.000	0	1359.00000	0	0
106	36	0	38.58025	1	No	Yes	Yes	No	No	No	0	No	No	Yes	0	1	0	25	No	0	Yes	No	0	180	125	99	20	93	No	No	No Vasodilator	0	.	Yes	No	0	0	0	0	No	140	3.4	18.000000	90.535	0.000	0	1277.00000	0	0
107	47	0	23.07118	1	No	Yes	No	No	No	No	0	No	No	Yes	0	1	0	20	No	0	No	No	0	144	101	98	18	97	No	No	No Vasodilator	0	.	Yes	No	0	0	0	0	No	142	3.9	6.000000	114.387	0.110	1	1190.00000	0	0
108	47	0	25.36002	1	No	Yes	No	No	No	No	1	No	No	Yes	1	0	0	20	Yes	1	Yes	No	0	150	107	94	21	86	Yes	No	No Vasodilator	0	.	Yes	No	0	0	1	0	No	140	3.9	26.000000	65.994	0.050	1	2418.00000	0	0
109	68	1	36.73095	1	No	Yes	No	No	No	Yes	1	No	No	Yes	1	0	0	28	Yes	1	Yes	No	0	227	104	97	36	114	No	Yes	SL Nitro	1	0	No	No	0	0	1	1	No	140	4.5	17.000000	65.452	0.000	0	735.00000	NA	NA
110	43	0	30.88127	1	Yes	Yes	Yes	Yes	Yes	Yes	1	No	No	Yes	0	0	1	40	No	1	No	No	0	184	97	100	26	85	Yes	No	PO Vasodilator	0	.	No	No	0	0	1	0	No	139	3.7	21.000000	10.591	0.050	1	3016.17403	NA	NA
111	69	0	24.58942	1	Yes	Yes	No	No	No	No	1	Yes	No	Yes	1	0	0	15	Yes	1	Yes	No	0	122	81	100	20	83	No	No	No Vasodilator	0	.	Yes	No	0	0	0	0	Yes	141	4.0	12.000000	98.008	0.060	1	3280.00000	NA	NA
112	87	1	23.32415	1	Yes	Yes	Yes	No	No	No	0	No	No	Yes	0	0	1	60	No	0	No	No	0	172	80	100	20	74	Yes	Yes	No Vasodilator	0	.	Yes	No	0	0	1	1	No	141	3.1	24.000000	3.625	0.140	1	2750.34136	1	1
113	73	1	42.90174	1	No	Yes	Yes	Yes	No	Yes	1	No	No	Yes	1	0	0	25	Yes	1	Yes	No	0	158	68	96	18	88	Yes	No	No Vasodilator	1	0	No	No	0	0	1	0	No	143	4.1	32.000000	35.854	0.000	0	1017.14670	1	0
114	28	1	32.39745	1	No	Yes	No	Yes	No	No	0	No	No	Yes	0	0	1	50	Yes	1	Yes	No	0	112	80	97	22	123	No	Yes	IV Nitro	1	0	No	No	0	0	1	1	No	138	3.4	31.000000	21.275	0.150	1	7477.00000	0	0
115	45	1	24.84375	1	No	Yes	Yes	No	No	Yes	0	No	No	Yes	1	0	0	32	Yes	1	No	No	0	167	89	99	18	94	No	No	No Vasodilator	1	0	Yes	No	0	0	0	0	No	136	4.4	17.000000	91.962	0.190	1	1639.00000	0	0
116	61	0	40.80699	1	No	Yes	Yes	No	No	Yes	0	No	No	No	0	1	0	35	No	0	No	No	0	171	124	91	20	117	No	No	SL Nitro	0	.	Yes	No	0	0	0	0	No	141	3.8	16.000000	85.404	0.000	0	198.00000	0	0
117	51	0	27.75749	1	No	No	No	No	No	Yes	1	No	No	Yes	1	0	0	20	No	1	Yes	No	1	99	69	99	18	78	No	No	No Vasodilator	0	.	Yes	No	0	0	0	0	No	133	5.0	13.000000	103.039	0.000	0	824.00000	0	0
118	44	1	36.36678	1	No	Yes	Yes	No	No	No	0	Yes	No	Yes	0	0	1	55	Yes	1	Yes	No	0	210	135	98	20	107	No	No	IV Nitro	0	.	No	No	0	0	1	0	Yes	135	3.8	13.000000	79.349	0.000	0	280.00000	0	0
119	54	1	34.48416	1	No	Yes	Yes	No	No	Yes	0	No	No	Yes	1	0	0	18	Yes	1	No	No	0	137	87	97	18	106	No	No	No Vasodilator	1	0	No	No	0	0	0	0	No	138	3.5	22.000000	54.366	0.000	0	1238.00000	0	0
120	44	1	39.03925	1	No	Yes	Yes	No	No	No	1	No	No	Yes	0	0	1	67	Yes	0	Yes	No	0	147	90	97	18	78	Yes	No	No Vasodilator	0	.	No	No	0	0	1	0	No	135	3.5	33.000000	42.685	0.060	1	369.00000	0	0
121	66	1	25.53670	1	No	Yes	No	No	No	No	0	Yes	No	Yes	1	0	0	20	No	1	Yes	No	0	114	68	99	18	70	No	No	No Vasodilator	0	.	Yes	No	0	0	0	0	No	140	4.2	19.000000	101.137	0.000	0	2063.00000	1	0
122	54	1	34.60208	1	Yes	Yes	Yes	Yes	No	No	0	Yes	No	Yes	0	0	1	45	Yes	0	Yes	No	0	158	91	100	29	98	Yes	Yes	No Vasodilator	1	0	Yes	No	0	0	1	1	No	141	4.1	17.000000	43.206	0.000	0	61.00000	0	0
123	58	1	40.64451	1	No	Yes	Yes	No	No	Yes	0	Yes	No	Yes	1	0	0	35	Yes	1	Yes	No	0	95	75	98	32	119	No	No	No Vasodilator	1	0	Yes	No	0	0	1	0	No	138	4.2	18.000000	55.993	0.000	0	650.00000	0	0
124	43	0	31.91741	1	No	Yes	No	No	No	No	0	No	No	Yes	1	0	0	30	Yes	1	No	No	0	158	112	99	24	120	No	No	SL Nitro	1	0	No	No	0	0	0	0	No	140	3.8	18.000000	49.584	0.050	1	1169.00000	0	0
125	92	1	25.09950	1	Yes	Yes	Yes	No	No	Yes	1	No	No	Yes	0	0	1	44	No	1	Yes	No	0	210	132	100	30	123	No	No	PO Vasodilator	1	0	Yes	No	0	0	1	0	No	144	3.3	21.000000	30.032	0.040	1	443.00000	0	0
126	46	1	25.59374	1	No	No	No	No	No	No	0	No	No	Yes	1	0	0	10	Yes	1	Yes	No	1	114	91	100	16	73	No	No	No Vasodilator	1	0	Yes	No	0	0	0	0	Yes	137	5.8	12.000000	87.692	0.000	0	571.18240	1	0
127	65	1	39.45312	1	Yes	Yes	No	No	No	No	1	Yes	No	Yes	1	0	0	25	Yes	1	Yes	No	0	127	87	98	20	91	No	No	No Vasodilator	0	.	Yes	No	0	0	0	0	No	144	3.9	40.000000	32.757	0.070	1	1621.49843	0	0
128	62	0	47.83951	1	No	Yes	No	No	No	No	0	No	No	Yes	1	0	0	20	Yes	1	Yes	No	0	129	80	98	18	87	No	No	No Vasodilator	0	.	Yes	Yes	0	0	0	1	No	140	5.0	63.000000	24.172	0.050	0	61.00000	0	1
129	53	0	32.69917	1	No	Yes	Yes	Yes	No	No	1	No	Yes	Yes	0	1	0	15	Yes	0	No	No	0	119	86	96	17	111	No	No	No Vasodilator	0	.	Yes	No	0	0	0	0	No	138	4.6	25.000000	77.196	0.072	1	1969.34870	0	0
130	57	0	29.72652	1	No	Yes	No	No	No	No	0	No	No	Yes	0	0	1	70	Yes	1	Yes	No	0	168	93	89	22	114	No	No	No Vasodilator	0	.	No	No	0	0	0	0	Yes	143	3.2	8.000000	119.338	0.019	0	67.43564	0	0
131	69	1	20.93664	1	Yes	Yes	No	Yes	Yes	Yes	1	Yes	No	Yes	0	0	1	60	No	0	No	No	0	171	80	97	20	73	Yes	No	No Vasodilator	0	.	No	No	0	0	1	0	Yes	141	4.7	34.000000	7.676	0.029	0	6773.44090	0	0
132	78	1	24.21875	1	No	Yes	Yes	No	No	No	0	Yes	No	Yes	0	0	1	70	No	1	No	No	0	132	66	96	18	82	Yes	No	No Vasodilator	1	0	Yes	No	0	0	1	0	Yes	138	5.2	29.000000	55.689	0.000	0	143.85463	0	0
133	59	1	31.14187	1	No	Yes	No	No	No	No	0	No	No	No	0	0	1	55	Yes	0	No	No	0	145	65	96	17	93	No	No	No Vasodilator	0	.	Yes	No	0	0	0	0	No	144	4.0	20.000000	96.436	0.028	0	61.00000	0	0
134	68	1	34.04787	1	No	Yes	No	Yes	No	Yes	0	Yes	No	Yes	1	0	0	25	Yes	1	Yes	No	0	162	80	96	16	109	No	No	SL Nitro	0	.	Yes	No	0	0	0	0	No	147	4.4	19.000000	50.214	0.116	1	2054.85095	0	0
135	68	1	29.26402	1	No	Yes	Yes	Yes	No	Yes	0	Yes	No	Yes	0	0	1	40	Yes	1	Yes	No	0	127	75	100	18	101	Yes	No	No Vasodilator	0	.	Yes	No	0	0	1	0	No	139	5.5	14.000000	104.679	0.034	0	165.45487	0	0
136	49	0	35.43043	1	No	Yes	No	No	No	Yes	1	Yes	No	Yes	1	0	0	30	No	1	No	No	0	190	126	97	16	88	No	No	No Vasodilator	1	0	Yes	No	0	0	0	0	No	150	3.8	23.000000	48.156	0.061	1	5850.97029	NA	NA
137	49	0	36.25993	1	No	Yes	Yes	Yes	No	No	0	No	No	Yes	1	0	0	15	No	1	Yes	No	1	155	79	98	18	65	No	No	No Vasodilator	0	.	No	No	0	0	0	0	No	127	6.9	71.000000	29.368	0.155	1	61.00000	1	1
138	48	0	29.87110	1	No	Yes	Yes	Yes	No	No	1	No	No	Yes	0	0	1	60	Yes	0	No	No	0	222	132	89	22	105	No	No	IV Nitro	0	.	No	No	0	0	1	0	No	135	3.7	28.000000	74.091	0.031	0	504.32572	0	0
139	48	1	34.57581	1	No	Yes	No	No	No	No	0	Yes	No	Yes	0	0	1	40	Yes	0	Yes	No	0	199	150	99	22	93	No	No	SL Nitro	1	0	Yes	No	0	0	0	0	Yes	142	4.0	20.000000	51.812	0.079	1	61.00000	1	0
140	61	1	41.95202	1	No	Yes	Yes	No	No	No	0	Yes	No	Yes	0	1	0	15	No	0	Yes	No	0	134	91	93	16	82	No	No	No Vasodilator	0	.	Yes	No	0	0	0	0	No	141	5.0	16.000000	68.751	0.000	0	871.35474	0	0
141	52	0	34.60208	1	No	Yes	No	Yes	Yes	Yes	0	Yes	No	Yes	0	0	1	60	Yes	1	Yes	No	0	190	111	97	24	102	No	No	SL Nitro	0	.	No	No	0	0	0	0	No	137	4.0	47.000000	36.477	0.050	0	7477.00000	0	0
142	44	1	38.06228	1	No	Yes	Yes	No	No	No	0	No	No	Yes	0	0	1	60	Yes	1	Yes	No	0	201	102	100	24	90	No	No	No Vasodilator	0	.	Yes	No	0	0	1	0	No	143	4.3	15.000000	108.836	0.000	0	61.00000	0	0
143	51	0	19.13580	1	No	Yes	Yes	No	No	No	0	No	No	Yes	1	0	0	20	No	1	Yes	No	0	157	104	97	16	83	No	No	No Vasodilator	1	0	Yes	No	0	0	0	0	Yes	140	5.3	20.000000	79.856	0.089	1	407.97046	0	0
144	61	1	45.72474	1	No	Yes	Yes	Yes	No	No	1	Yes	No	Yes	0	0	1	70	Yes	0	Yes	No	0	162	84	83	22	72	No	No	SL Nitro	0	.	Yes	No	0	0	1	0	No	142	4.9	36.000000	51.758	0.000	0	425.28878	0	0
145	53	0	34.60208	1	Yes	Yes	Yes	No	No	No	0	No	No	Yes	0	0	1	50	No	1	No	No	0	230	140	99	18	126	No	No	IV Nitro	1	1	Yes	No	0	0	1	0	No	134	3.5	40.000000	18.167	0.662	1	61.00000	0	0
146	59	0	30.55681	1	Yes	Yes	Yes	Yes	No	No	0	Yes	No	Yes	0	0	1	55	No	1	Yes	No	0	173	87	100	28	81	Yes	Yes	IV Nitro	0	.	Yes	No	0	0	1	1	No	143	5.7	53.000000	19.292	0.094	1	360.94637	1	0
147	66	1	30.46875	1	No	Yes	Yes	Yes	No	No	0	No	No	Yes	0	0	1	80	No	1	No	No	0	200	71	96	16	66	No	No	IV Nitro	0	.	Yes	No	0	0	0	0	No	145	4.3	21.000000	35.045	0.026	0	329.58200	0	0
148	63	0	34.60208	1	No	Yes	Yes	No	No	Yes	1	No	No	Yes	1	0	0	15	Yes	1	Yes	No	0	159	107	93	18	110	No	No	No Vasodilator	0	.	Yes	No	0	0	0	0	No	146	4.0	28.000000	92.424	0.024	0	2648.44353	0	0
149	57	0	38.75839	1	Yes	Yes	Yes	No	No	No	0	No	No	Yes	0	0	1	54	Yes	1	Yes	No	0	143	81	95	20	85	No	No	PO Vasodilator	0	.	Yes	No	0	0	0	0	No	140	4.1	19.000000	74.326	0.032	0	139.96010	0	1
150	69	0	27.04164	1	Yes	Yes	No	No	No	No	0	Yes	No	Yes	1	0	0	20	Yes	1	No	No	0	207	118	100	36	172	No	No	No Vasodilator	0	.	Yes	No	0	0	1	0	No	144	4.0	15.000000	104.053	0.202	1	638.49196	0	0
151	52	0	26.81222	1	Yes	Yes	Yes	No	No	No	1	Yes	No	Yes	1	0	0	20	Yes	1	Yes	No	0	134	92	98	20	108	No	No	No Vasodilator	0	.	Yes	No	0	0	0	0	Yes	140	3.5	13.000000	101.069	0.050	0	1453.96660	0	0
152	69	0	33.91003	1	Yes	Yes	No	Yes	No	No	0	Yes	No	Yes	1	0	0	20	No	1	Yes	No	1	138	68	98	22	86	Yes	No	SL Nitro	0	.	Yes	No	0	0	1	0	No	141	5.2	62.000000	17.202	0.018	0	61.00000	0	0
153	74	1	26.17519	1	No	Yes	No	Yes	Yes	No	0	Yes	No	Yes	0	0	1	60	Yes	1	No	No	0	166	86	88	22	66	Yes	No	No Vasodilator	0	.	No	No	0	0	1	0	No	139	3.6	23.000000	10.292	0.031	0	7477.00000	0	0
154	75	1	34.08949	1	No	Yes	Yes	Yes	No	No	0	No	No	Yes	0	0	1	70	No	1	No	No	0	140	56	96	20	75	No	No	No Vasodilator	0	.	Yes	No	0	0	0	0	No	140	4.7	46.000000	28.465	0.000	0	61.00000	0	0
155	58	0	34.04103	1	No	Yes	No	No	No	Yes	1	Yes	No	Yes	0	0	1	55	No	1	Yes	No	0	300	148	94	26	106	No	No	SL Nitro	0	.	Yes	No	0	0	1	0	No	142	3.8	33.000000	32.240	0.116	1	153.03202	0	0
156	62	0	37.98393	0	No	Yes	Yes	No	No	No	0	No	No	Yes	1	0	0	30	Yes	1	No	No	1	221	134	100	32	145	Yes	Yes	No Vasodilator	1	0	Yes	No	0	0	1	1	Yes	137	3.6	23.000000	61.318	0.000	0	5103.62788	1	1
157	48	0	42.96933	1	No	Yes	No	Yes	No	No	0	No	No	Yes	0	1	0	20	No	0	No	No	0	202	129	98	18	78	No	No	IV Nitro	0	.	Yes	No	0	0	1	1	No	139	3.5	18.000000	70.186	0.083	1	1046.26726	0	0
158	59	1	48.35391	1	Yes	Yes	No	Yes	No	Yes	0	Yes	No	Yes	0	0	1	80	No	0	Yes	No	0	186	84	59	18	87	No	No	No Vasodilator	0	.	Yes	No	0	0	1	0	No	141	4.5	21.000000	65.804	0.037	0	167.39805	0	0
159	73	0	40.74074	1	Yes	Yes	No	Yes	No	No	0	Yes	No	Yes	1	0	0	20	Yes	1	Yes	No	0	118	90	93	18	83	No	No	No Vasodilator	1	0	Yes	No	0	0	0	0	No	141	4.1	25.000000	36.822	0.029	0	2396.97127	1	0
160	47	1	64.44444	1	Yes	Yes	Yes	No	No	No	0	No	No	Yes	0	0	1	45	Yes	1	No	No	1	178	126	99	18	111	Yes	No	No Vasodilator	0	.	Yes	No	0	0	1	0	No	139	3.9	19.000000	103.314	0.000	0	98.92344	0	0
161	77	1	25.59374	1	Yes	Yes	No	No	No	No	1	No	No	Yes	0	0	1	45	Yes	1	Yes	Yes	0	190	122	98	24	110	Yes	No	No Vasodilator	1	0	Yes	No	0	0	1	0	No	138	3.9	23.000000	35.923	0.000	0	4064.03173	0	1
162	68	1	29.66436	1	No	Yes	Yes	Yes	No	No	1	No	No	Yes	1	0	0	20	Yes	1	Yes	No	0	146	97	97	16	98	No	No	IV Nitro	0	.	No	No	0	0	0	1	No	140	3.9	44.000000	26.129	0.448	1	61.00000	0	0
163	63	1	23.72529	1	No	Yes	Yes	No	No	Yes	0	Yes	No	Yes	0	1	0	20	Yes	0	Yes	No	0	106	67	98	20	114	Yes	No	No Vasodilator	1	1	Yes	No	0	0	1	0	No	143	4.3	17.000000	66.219	0.020	0	1621.59411	0	1
164	69	0	22.87801	1	No	Yes	Yes	No	No	No	1	No	No	Yes	0	1	0	15	No	0	No	No	0	131	85	93	16	108	No	No	IV Nitro	0	.	Yes	No	0	0	0	1	No	139	4.5	13.000000	60.560	0.045	0	1531.19252	0	0
165	69	1	38.10395	1	Yes	Yes	No	No	No	Yes	0	Yes	No	Yes	0	0	1	55	No	0	Yes	No	0	174	112	100	22	106	Yes	Yes	IV Nitro	0	.	Yes	No	0	0	1	1	No	139	5.9	31.000000	43.941	0.076	1	7477.00000	1	1
166	58	0	28.28051	1	No	Yes	Yes	Yes	No	No	1	No	No	Yes	0	0	1	55	Yes	0	No	No	0	220	120	98	18	93	No	No	No Vasodilator	0	.	Yes	No	0	0	1	0	No	137	4.6	24.000000	25.261	0.000	0	1328.00000	0	0
167	47	0	29.86055	0	No	Yes	No	No	No	No	1	No	No	Yes	0	0	1	55	Yes	1	Yes	No	0	156	110	98	22	130	No	No	No Vasodilator	1	0	Yes	No	0	0	1	0	No	135	3.3	25.000000	102.293	0.000	0	473.00000	0	0
168	66	0	25.53545	1	No	Yes	No	No	No	Yes	0	Yes	No	Yes	0	1	0	25	No	0	No	No	0	150	100	94	24	100	No	No	No Vasodilator	1	0	No	No	0	0	0	0	No	137	4.2	16.000000	74.851	0.060	1	2026.00000	0	0
169	53	1	29.32099	1	Yes	Yes	No	Yes	No	No	0	Yes	No	Yes	0	0	1	50	Yes	1	No	No	0	193	147	95	16	100	Yes	No	SL Nitro	1	0	Yes	No	0	0	1	0	No	140	3.9	14.283733	59.752	0.090	1	414.00000	0	0
170	56	0	29.73704	1	Yes	No	Yes	No	No	No	0	No	No	Yes	0	1	0	25	No	0	No	No	0	113	78	100	16	118	No	No	No Vasodilator	1	0	Yes	No	0	0	0	0	No	132	4.0	22.000000	120.862	0.000	0	1397.00000	NA	NA
171	61	1	35.58398	1	Yes	Yes	No	Yes	No	No	1	No	Yes	Yes	0	0	1	55	No	1	No	No	0	171	105	96	18	88	No	No	No Vasodilator	1	0	Yes	No	0	0	0	0	No	143	3.8	9.852286	57.061	0.000	0	439.00000	NA	NA
172	68	1	36.48222	1	No	Yes	No	No	No	No	1	Yes	No	Yes	0	0	1	60	No	0	No	No	0	191	97	96	20	90	Yes	No	No Vasodilator	0	.	Yes	No	0	0	1	0	No	142	3.5	5.000000	103.670	0.000	0	277.00000	0	0
173	46	1	24.84098	1	Yes	No	No	Yes	No	No	0	No	No	Yes	1	0	0	10	Yes	1	Yes	No	0	104	78	100	20	68	No	No	No Vasodilator	0	.	Yes	No	0	0	0	0	No	133	4.4	17.000000	104.042	0.000	0	557.00000	1	0
174	65	0	33.63265	1	No	Yes	Yes	Yes	No	Yes	0	No	No	Yes	0	0	1	40	No	1	No	No	0	132	79	100	16	80	No	No	PO Vasodilator	0	.	Yes	No	0	0	0	0	No	143	3.8	32.000000	49.025	0.000	0	79.03486	0	0
175	53	0	49.11624	1	No	Yes	No	No	No	Yes	0	Yes	No	Yes	0	0	1	45	Yes	1	Yes	No	0	199	136	93	22	96	No	No	SL Nitro	0	.	No	No	0	0	0	0	No	139	4.0	24.000000	68.367	0.000	0	862.20183	0	1
176	25	1	25.86451	1	Yes	No	Yes	Yes	Yes	Yes	0	No	No	Yes	1	0	0	20	No	1	No	No	0	145	97	98	18	117	No	No	No Vasodilator	1	0	No	No	0	0	0	0	Yes	137	4.5	16.000000	28.300	0.000	0	6966.00000	0	0
177	55	0	23.77143	1	No	Yes	No	Yes	No	No	0	No	No	Yes	1	0	0	15	Yes	1	Yes	No	0	142	103	97	20	120	No	No	PO Vasodilator	1	0	Yes	No	0	0	0	0	No	134	3.3	29.000000	44.152	0.120	1	971.00000	0	1
178	64	0	32.71605	1	No	Yes	Yes	Yes	No	No	0	Yes	No	Yes	0	1	0	15	Yes	0	No	No	0	130	54	99	22	54	No	No	IV Nitro	0	.	Yes	No	0	0	0	1	No	136	4.3	12.000000	52.000	0.030	0	390.00000	0	0
179	62	1	26.89232	1	No	Yes	No	No	No	No	0	Yes	No	Yes	0	0	1	70	Yes	0	No	No	0	106	67	90	20	106	No	No	No Vasodilator	0	.	No	No	0	0	0	0	No	135	4.0	49.000000	46.959	0.190	1	179.00000	0	0
180	51	0	32.22855	1	No	Yes	Yes	Yes	No	No	0	No	No	Yes	1	0	0	25	No	1	Yes	No	0	192	94	98	18	93	No	No	No Vasodilator	1	0	Yes	No	0	0	0	0	No	140	3.2	28.000000	25.019	0.050	1	1450.00000	0	0
181	69	0	23.29123	1	No	Yes	Yes	No	No	No	0	No	No	Yes	1	0	0	30	Yes	1	Yes	No	0	190	92	97	20	104	No	No	SL Nitro	0	.	No	No	0	0	0	0	No	140	3.2	11.000000	91.933	0.080	1	3920.00000	0	0
182	66	1	26.34755	1	No	Yes	No	Yes	No	No	1	No	No	Yes	1	0	0	15	Yes	1	No	No	0	169	96	98	14	76	No	No	No Vasodilator	0	.	Yes	No	0	0	0	0	No	141	4.8	26.000000	42.671	0.000	0	4432.76674	0	0
183	66	0	23.66691	1	No	Yes	Yes	No	No	No	1	No	No	Yes	0	0	1	60	No	1	Yes	No	0	166	82	100	16	71	No	No	No Vasodilator	0	.	No	No	0	0	0	0	No	140	3.7	27.000000	73.332	0.050	1	632.00000	0	0
184	53	0	33.64198	1	No	Yes	No	Yes	Yes	Yes	0	No	No	Yes	1	0	0	25	No	1	Yes	No	0	188	92	97	19	96	Yes	No	No Vasodilator	0	.	Yes	No	0	0	1	0	No	144	4.0	40.000000	41.628	0.000	0	3821.00000	NA	NA
185	77	1	33.91618	1	Yes	Yes	Yes	Yes	No	No	0	Yes	No	No	0	0	1	65	Yes	1	Yes	No	0	156	88	98	18	96	Yes	No	No Vasodilator	0	.	Yes	No	0	0	1	0	No	120	4.8	14.000000	37.047	0.000	0	181.00000	0	0
186	64	0	25.91068	1	No	Yes	No	No	No	No	0	No	No	Yes	0	0	1	40	Yes	1	Yes	No	0	139	102	94	22	85	No	No	No Vasodilator	0	.	Yes	No	0	0	0	0	No	135	4.0	22.000000	56.670	0.120	1	692.00000	0	1
187	44	1	45.25036	1	No	Yes	Yes	No	No	No	1	No	No	Yes	0	0	1	45	Yes	1	Yes	No	0	146	90	99	16	85	No	No	No Vasodilator	0	.	No	No	0	0	0	0	No	132	3.9	9.000000	116.087	0.000	0	141.00000	0	1
188	59	1	26.22222	1	No	Yes	No	No	No	No	0	No	No	Yes	1	0	0	15	No	1	Yes	No	0	121	72	98	16	105	No	No	No Vasodilator	0	.	Yes	No	0	0	0	0	No	138	3.8	36.000000	64.347	0.000	0	2001.00000	0	1
189	52	0	23.52234	0	Yes	Yes	No	No	No	No	0	Yes	No	Yes	1	0	0	10	No	1	No	No	0	113	66	99	18	59	No	No	No Vasodilator	1	0	No	No	0	0	0	0	No	127	5.4	7.000000	103.782	1.410	1	1113.00000	0	0
190	63	1	37.71626	1	No	Yes	Yes	Yes	No	No	0	No	No	Yes	0	0	1	70	Yes	0	No	No	0	216	120	100	18	93	No	No	PO Vasodilator	1	0	Yes	No	0	0	1	0	No	138	4.0	39.000000	9.849	0.000	0	134.00000	0	0
191	77	1	22.31924	1	Yes	Yes	Yes	Yes	Yes	Yes	1	Yes	No	Yes	0	0	1	60	Yes	1	Yes	No	0	150	84	98	20	84	No	No	IV Nitro	1	0	Yes	No	0	0	0	0	No	134	4.4	6.383957	8.379	0.040	1	5188.10921	0	0
192	63	0	59.03431	1	Yes	Yes	Yes	Yes	No	Yes	0	Yes	No	Yes	0	0	1	70	No	0	Yes	No	0	110	67	92	18	86	Yes	No	No Vasodilator	0	.	Yes	No	0	0	1	0	No	134	4.9	17.000000	74.894	0.000	0	62.00000	NA	NA
193	64	0	28.05571	1	Yes	Yes	No	No	No	No	0	No	No	Yes	1	0	0	20	Yes	1	Yes	No	0	180	130	92	24	98	Yes	No	No Vasodilator	0	.	No	No	0	0	1	0	No	140	3.3	12.000000	98.906	0.000	0	705.00000	0	0
194	66	0	38.74651	1	No	Yes	Yes	Yes	No	Yes	0	No	No	Yes	0	0	1	50	No	0	Yes	Yes	0	161	51	95	18	82	No	No	No Vasodilator	0	.	No	No	0	0	0	0	No	131	5.7	166.000000	6.797	0.040	1	794.00000	0	0
195	43	0	23.48557	1	No	Yes	No	Yes	No	No	1	Yes	No	Yes	1	0	0	30	No	1	Yes	No	0	142	105	98	16	66	No	No	No Vasodilator	0	.	Yes	No	0	0	0	0	No	136	3.1	54.000000	20.458	0.100	1	6518.00000	0	0
196	57	0	30.40000	1	Yes	Yes	Yes	Yes	No	No	0	Yes	No	Yes	0	0	1	45	Yes	1	Yes	No	0	169	112	97	30	93	Yes	No	No Vasodilator	1	0	Yes	No	0	0	1	0	No	139	3.5	29.000000	64.183	0.050	1	514.00000	1	0
197	67	0	26.12245	1	No	Yes	No	Yes	No	No	0	Yes	No	Yes	1	0	0	25	No	1	Yes	No	0	170	103	99	16	88	No	No	IV Nitro	0	.	Yes	No	0	0	0	0	No	140	4.6	38.000000	43.279	0.040	1	2261.00000	0	0
198	42	0	31.89107	1	Yes	No	No	No	No	No	0	No	No	No	0	1	0	15	No	0	No	No	0	118	80	98	18	96	No	No	No Vasodilator	0	.	No	No	0	0	0	0	No	136	4.0	11.000000	96.516	0.000	0	1003.00000	0	0
199	49	0	54.62963	1	No	Yes	No	Yes	No	No	0	No	No	Yes	0	0	1	40	Yes	1	Yes	No	0	188	99	91	17	88	No	No	SL Nitro	0	.	Yes	No	0	0	0	0	No	152	5.1	38.000000	19.553	0.040	1	128.00000	0	0
200	58	1	52.89256	1	No	Yes	No	No	No	No	1	No	No	Yes	0	0	1	40	Yes	0	No	No	0	198	102	99	24	93	No	No	SL Nitro	0	.	No	No	0	0	0	0	No	147	3.7	14.000000	64.801	0.050	1	305.00000	NA	NA
201	54	0	32.95068	1	Yes	Yes	Yes	No	No	Yes	1	Yes	No	Yes	1	0	0	15	Yes	1	Yes	No	0	112	77	99	26	99	No	No	No Vasodilator	0	.	Yes	No	0	0	0	0	Yes	138	4.0	19.000000	102.149	0.000	0	521.00000	NA	NA
202	45	0	38.53061	1	No	Yes	Yes	No	No	No	1	No	No	Yes	1	0	0	20	Yes	1	Yes	No	0	118	85	99	20	86	No	No	No Vasodilator	0	.	No	No	0	0	0	0	No	138	3.9	16.000000	72.967	0.050	1	1010.00000	1	0
203	63	0	32.59350	1	No	Yes	Yes	Yes	No	No	0	No	No	Yes	1	0	0	35	Yes	1	No	No	0	145	95	94	24	65	No	No	No Vasodilator	0	.	Yes	No	0	0	0	0	No	134	3.7	17.000000	100.899	0.040	1	175.00000	0	1
204	49	1	31.15102	1	No	Yes	No	Yes	No	No	0	No	No	Yes	0	0	1	55	No	1	Yes	No	0	214	137	100	18	107	No	No	No Vasodilator	0	.	No	No	0	0	1	0	No	140	4.6	36.000000	18.089	0.070	1	334.00000	0	0
205	48	0	36.06882	0	No	Yes	No	No	No	No	0	No	No	Yes	1	0	0	20	Yes	1	Yes	No	0	133	98	98	20	89	No	No	No Vasodilator	0	.	Yes	No	0	0	0	0	No	141	4.4	17.000000	52.162	0.000	0	543.00000	0	0
206	60	1	21.17733	1	No	Yes	No	No	No	No	0	Yes	No	Yes	1	0	0	15	Yes	1	Yes	No	0	167	117	100	24	100	Yes	No	No Vasodilator	0	.	Yes	No	0	0	1	0	Yes	144	3.6	18.000000	80.547	0.010	0	924.00000	0	0
207	44	1	41.50597	1	No	Yes	Yes	No	No	No	0	No	No	Yes	0	0	1	60	Yes	0	Yes	No	0	154	78	100	18	103	No	No	No Vasodilator	0	.	Yes	No	0	0	0	0	No	138	3.8	12.000000	88.932	0.000	0	1308.00000	0	0
208	66	0	27.16049	1	No	Yes	No	Yes	No	No	0	No	No	Yes	0	0	1	50	No	1	Yes	No	0	150	94	97	20	81	No	No	No Vasodilator	1	0	No	No	0	0	0	0	No	136	4.9	15.000000	58.233	0.040	1	390.33307	0	0
209	73	1	57.20953	1	Yes	Yes	Yes	No	No	No	0	No	No	Yes	0	0	1	60	No	1	Yes	No	0	145	73	100	18	99	No	No	No Vasodilator	0	.	Yes	No	0	0	0	0	No	145	4.0	32.000000	37.808	0.000	0	134.00000	0	0
210	45	0	48.97130	1	No	Yes	No	No	No	No	0	No	No	Yes	1	0	0	25	Yes	1	No	No	0	118	81	91	22	106	No	No	No Vasodilator	0	.	Yes	No	0	0	0	0	No	139	4.0	30.000000	49.209	0.070	1	1474.00000	0	0
211	54	1	44.28855	1	No	Yes	Yes	No	No	Yes	1	Yes	No	Yes	1	0	0	35	No	1	Yes	No	0	115	79	96	22	81	No	No	No Vasodilator	0	.	Yes	No	0	0	0	0	No	141	4.1	13.000000	81.811	0.040	1	501.77944	0	0
212	61	0	30.11028	1	No	Yes	No	Yes	No	Yes	0	No	No	Yes	0	0	1	55	No	1	No	No	0	153	103	98	26	112	No	No	IV Nitro	0	.	Yes	No	0	0	0	0	No	139	4.2	24.000000	51.922	0.140	1	1594.00000	0	0
213	36	1	45.32542	1	Yes	No	No	No	No	No	0	No	No	Yes	0	0	1	55	No	0	No	No	0	136	98	98	24	89	No	No	No Vasodilator	0	.	No	No	0	0	0	0	No	139	3.9	12.000000	88.182	0.000	0	230.00000	1	0
214	45	1	29.29688	1	No	Yes	No	No	No	No	0	No	No	Yes	1	0	0	15	Yes	1	Yes	No	0	131	85	100	16	74	No	No	No Vasodilator	0	.	Yes	No	0	0	0	0	No	134	5.5	12.000000	82.780	0.110	1	644.00000	0	0
215	48	1	28.30385	1	No	No	No	No	No	No	1	No	No	No	0	0	1	60	No	1	No	No	0	124	78	99	16	106	No	No	No Vasodilator	1	0	No	No	0	0	0	0	No	136	4.3	9.000000	135.373	0.060	1	564.00000	0	0
216	56	0	33.30612	1	No	Yes	No	No	No	No	0	No	No	Yes	0	0	1	55	No	0	No	No	0	147	95	96	17	89	No	No	PO Vasodilator	0	.	No	No	0	0	0	0	No	137	4.1	13.000000	115.740	0.000	0	761.00000	0	0
217	56	1	33.20478	1	Yes	Yes	Yes	Yes	No	Yes	0	No	No	Yes	0	0	1	40	Yes	1	Yes	No	0	185	104	100	18	85	No	No	No Vasodilator	1	0	Yes	No	0	0	0	0	No	144	4.2	42.000000	23.189	0.120	1	1723.00000	0	0
218	58	0	31.76880	1	No	Yes	No	No	No	Yes	1	Yes	No	Yes	1	0	0	20	Yes	1	Yes	No	0	127	89	100	18	102	No	No	Other IV Vasodila	0	.	Yes	No	0	0	0	1	No	138	4.1	20.000000	104.506	0.090	1	2759.00000	0	0
219	33	0	25.30864	1	No	Yes	No	No	No	No	1	No	No	Yes	0	1	0	20	No	0	No	No	0	207	145	97	16	107	No	No	SL Nitro	0	.	Yes	No	0	0	1	0	No	134	3.2	87.000000	7.456	0.110	1	3935.00000	0	0
220	63	0	21.74555	1	No	Yes	No	No	No	No	0	Yes	No	Yes	1	0	0	20	Yes	1	Yes	No	0	126	84	97	18	80	Yes	No	No Vasodilator	1	0	Yes	No	0	0	1	0	Yes	142	4.3	19.000000	73.400	0.060	1	1588.00000	0	1
221	65	0	30.79585	1	No	Yes	No	Yes	No	No	0	No	No	Yes	0	0	1	60	No	0	No	No	0	212	117	97	18	96	No	No	SL Nitro	0	.	Yes	No	0	0	1	0	No	141	3.6	41.000000	16.030	0.060	1	875.00000	0	0
222	62	1	46.61336	1	No	Yes	No	No	No	Yes	0	Yes	No	Yes	0	0	1	60	No	1	Yes	No	0	158	58	100	21	66	Yes	No	No Vasodilator	0	.	Yes	No	0	0	1	0	No	144	3.7	16.000000	105.793	0.000	0	461.00000	0	0
223	41	1	36.99219	1	No	Yes	No	Yes	Yes	Yes	1	No	No	No	0	0	1	80	No	1	No	No	0	137	99	97	18	99	No	No	No Vasodilator	0	.	Yes	No	0	0	0	0	No	142	3.6	20.000000	37.298	0.070	1	1361.00000	0	0
224	68	0	21.06674	1	No	Yes	No	Yes	No	No	1	Yes	No	No	0	1	0	25	Yes	0	No	No	0	139	91	98	18	94	No	No	No Vasodilator	0	.	No	No	0	0	0	0	Yes	134	4.3	16.000000	75.361	0.000	0	1698.00000	0	0
225	39	1	47.75023	1	Yes	Yes	No	No	No	Yes	1	Yes	No	Yes	0	0	1	80	No	0	Yes	No	0	158	98	93	20	115	Yes	No	No Vasodilator	0	.	Yes	No	0	0	1	0	No	137	3.8	18.000000	114.523	0.000	0	409.00000	0	0
226	67	1	25.76571	0	Yes	Yes	No	Yes	No	No	0	No	No	Yes	0	1	0	35	No	0	Yes	No	0	159	94	72	32	110	No	No	No Vasodilator	0	.	Yes	No	0	0	1	0	No	135	4.4	28.000000	28.053	0.000	0	845.00000	0	0
227	48	0	22.72003	0	Yes	Yes	No	No	No	No	0	No	No	Yes	1	0	0	12	Yes	1	Yes	No	0	98	58	97	18	108	No	No	No Vasodilator	0	.	Yes	No	0	0	0	0	Yes	130	3.8	17.000000	108.474	0.060	1	1083.00000	0	0
228	58	0	25.09031	1	No	Yes	Yes	No	No	No	1	Yes	No	Yes	1	0	0	8	No	1	Yes	No	1	102	83	99	18	94	No	No	No Vasodilator	0	.	Yes	No	0	0	0	0	No	144	3.7	25.000000	65.425	0.080	1	1719.00000	1	0
229	69	0	33.22763	0	Yes	Yes	Yes	Yes	No	No	0	No	No	Yes	0	0	1	41	No	1	Yes	No	0	145	80	94	24	66	Yes	No	No Vasodilator	0	.	No	No	0	0	1	0	No	138	4.5	41.000000	38.075	0.080	1	1354.00000	0	1
230	64	0	25.90719	0	No	Yes	Yes	Yes	Yes	Yes	0	No	No	Yes	0	0	1	45	No	1	Yes	No	0	152	62	76	22	94	No	No	PO Vasodilator	1	0	No	No	0	0	1	0	No	139	5.1	32.000000	42.291	0.000	0	572.00000	0	0
231	72	0	31.90513	1	No	No	No	No	No	No	0	No	No	Yes	0	1	0	30	No	0	No	No	0	129	65	96	20	48	No	No	No Vasodilator	1	1	Yes	No	0	0	1	0	No	136	3.0	10.000000	78.177	0.120	1	430.00000	0	0
232	59	0	54.98564	1	Yes	Yes	No	No	No	No	0	No	No	No	0	0	1	46	No	0	No	No	0	140	118	97	18	97	No	No	SL Nitro	1	0	Yes	No	0	0	0	0	No	143	4.8	25.000000	55.099	0.260	1	1470.00000	0	0
233	55	0	27.43463	1	No	Yes	No	Yes	Yes	No	0	Yes	No	Yes	0	0	1	59	No	1	No	No	0	208	96	93	28	55	Yes	No	No Vasodilator	0	.	No	No	0	0	1	0	No	139	6.8	123.000000	2.422	0.070	1	5000.00000	0	0
234	52	0	34.08572	0	No	Yes	Yes	Yes	No	No	0	No	No	No	0	0	1	60	No	1	No	No	0	143	72	95	21	85	No	No	No Vasodilator	0	.	Yes	No	0	0	0	0	No	138	5.3	43.000000	18.434	0.000	0	800.00000	0	0
235	37	0	23.49348	1	No	Yes	No	No	No	No	0	No	No	Yes	1	0	0	23	Yes	1	Yes	No	0	139	91	99	20	96	No	No	No Vasodilator	0	.	Yes	No	0	0	0	0	Yes	143	3.7	25.000000	79.310	0.000	0	1594.00000	0	0
236	69	0	26.50471	0	No	Yes	Yes	Yes	No	No	0	No	No	No	0	0	1	65	Yes	1	No	No	0	163	62	98	18	73	Yes	No	No Vasodilator	0	.	No	No	0	0	1	0	No	138	3.3	21.000000	55.672	0.000	0	1067.00000	0	0
237	54	0	33.90602	1	No	Yes	No	No	No	Yes	0	No	No	Yes	0	0	1	54	Yes	1	No	No	0	133	92	92	16	78	No	No	No Vasodilator	0	.	Yes	No	0	0	0	0	Yes	142	3.2	24.000000	50.751	0.050	1	976.00000	0	0
238	75	0	26.81666	0	Yes	Yes	Yes	Yes	No	Yes	1	Yes	No	Yes	0	0	1	66	No	1	Yes	No	0	119	56	80	22	57	Yes	No	No Vasodilator	0	.	No	No	0	0	1	0	No	136	4.3	93.000000	16.459	0.100	1	2273.00000	0	0
239	61	1	36.04568	1	No	Yes	No	No	No	No	0	No	Yes	Yes	1	0	0	32	Yes	1	Yes	No	0	154	88	99	16	79	No	No	No Vasodilator	0	.	Yes	No	0	0	0	0	No	139	4.4	14.000000	82.186	0.000	0	1293.00000	0	0
240	71	0	28.66742	0	No	No	Yes	Yes	No	No	1	Yes	No	Yes	1	0	0	20	No	1	Yes	No	0	108	68	95	26	79	Yes	No	No Vasodilator	0	.	Yes	No	0	0	1	0	No	143	4.4	25.000000	37.800	0.000	0	1796.00000	1	0
241	64	0	33.46741	0	No	Yes	Yes	Yes	No	Yes	1	No	Yes	Yes	1	0	0	37	Yes	1	Yes	No	0	170	132	98	21	114	No	No	SL Nitro	0	.	Yes	No	0	0	0	0	No	135	4.4	22.000000	48.502	0.000	0	2371.00000	NA	NA
242	55	0	38.86968	0	Yes	Yes	No	Yes	No	No	0	Yes	No	Yes	0	1	0	25	No	0	Yes	No	0	168	98	92	20	82	Yes	No	No Vasodilator	0	.	Yes	No	0	0	1	0	No	138	4.5	15.000000	86.440	0.000	0	659.00000	0	1
243	62	0	37.27517	0	No	Yes	Yes	No	No	Yes	1	Yes	Yes	Yes	0	1	0	28	No	0	Yes	No	0	132	70	97	20	116	No	No	No Vasodilator	0	.	Yes	No	0	0	0	0	No	138	4.2	38.000000	59.585	0.140	1	1377.00000	0	0
244	67	0	28.48083	0	No	Yes	Yes	Yes	No	No	0	No	No	Yes	1	0	0	37	No	1	Yes	No	0	122	58	97	20	56	No	No	No Vasodilator	0	.	Yes	No	0	0	0	0	No	137	4.3	78.000000	33.138	0.300	1	1101.00000	1	0
245	65	0	18.68512	0	Yes	Yes	No	Yes	Yes	Yes	0	Yes	No	Yes	0	0	1	66	No	1	Yes	No	0	139	62	92	17	73	Yes	No	No Vasodilator	0	.	Yes	No	0	0	1	0	No	138	3.4	30.000000	68.564	0.000	0	2305.00000	0	0
246	80	0	54.36145	1	No	Yes	Yes	Yes	No	No	0	No	No	Yes	0	0	1	64	Yes	1	Yes	No	0	180	64	97	22	72	No	No	No Vasodilator	0	.	Yes	No	0	0	0	0	No	144	4.2	23.000000	59.175	0.000	0	4305.78662	0	0
247	87	1	29.12093	0	No	Yes	Yes	No	No	No	0	No	No	Yes	0	1	0	17	No	0	No	No	0	155	94	96	28	89	No	No	No Vasodilator	0	.	No	No	0	0	0	0	No	138	4.0	25.000000	39.408	0.040	1	1910.00000	0	0
248	62	0	25.09025	1	Yes	Yes	Yes	Yes	No	Yes	0	Yes	No	Yes	1	0	0	30	No	1	Yes	No	0	153	78	99	24	92	No	No	PO Vasodilator	1	0	Yes	No	0	0	0	0	No	141	5.0	48.000000	12.226	0.000	0	623.00000	0	0
249	76	1	39.49030	0	No	Yes	Yes	Yes	No	Yes	0	Yes	No	Yes	0	1	0	20	No	0	Yes	No	1	89	49	98	16	81	Yes	No	No Vasodilator	0	.	No	No	0	0	1	0	No	130	3.5	101.000000	12.724	0.000	0	863.00000	0	0
250	67	0	30.74793	0	Yes	Yes	No	No	No	No	0	No	No	No	0	0	1	59	No	0	No	No	0	193	116	99	18	81	No	No	SL Nitro	0	.	Yes	No	0	0	0	0	Yes	139	3.8	17.000000	62.197	0.000	0	200.00000	0	0
251	74	1	22.97578	0	Yes	Yes	No	Yes	No	No	1	No	No	Yes	0	0	1	60	No	1	Yes	No	0	161	97	100	26	104	Yes	No	SL Nitro	1	0	Yes	No	0	0	1	0	No	141	3.8	26.000000	19.438	0.000	0	1237.00000	0	0
252	46	0	19.57790	1	No	Yes	No	No	No	No	0	No	No	No	0	0	1	54	Yes	0	No	No	0	206	150	97	16	100	No	No	PO Vasodilator	0	.	No	No	0	0	1	0	No	138	3.2	37.000000	19.786	0.340	1	3529.00000	0	0
253	55	1	73.37293	1	Yes	Yes	No	No	No	No	0	No	No	Yes	0	0	1	57	Yes	1	Yes	No	0	157	106	95	16	70	Yes	No	No Vasodilator	0	.	Yes	No	0	0	1	0	No	142	3.9	10.000000	117.034	0.000	0	61.00000	0	0
254	76	0	20.62337	0	No	Yes	Yes	Yes	No	No	1	No	No	Yes	0	1	0	20	No	0	Yes	Yes	0	96	71	98	18	94	No	No	No Vasodilator	0	.	Yes	No	0	0	0	0	No	132	4.4	80.000000	33.077	0.050	1	3086.00000	1	0
255	88	1	35.21901	0	Yes	Yes	No	No	No	No	0	Yes	Yes	Yes	0	0	1	45	Yes	1	No	No	0	146	77	98	17	107	No	No	No Vasodilator	0	.	Yes	No	0	0	0	0	No	136	4.0	18.000000	70.036	0.000	0	61.00000	0	0
256	56	1	60.22893	1	No	Yes	Yes	Yes	No	No	0	No	No	Yes	0	0	1	40	Yes	1	Yes	No	0	189	86	82	18	82	No	No	No Vasodilator	0	.	Yes	No	0	0	1	0	No	140	5.4	27.000000	45.035	0.000	0	432.00000	0	0
257	56	0	20.56127	1	Yes	Yes	No	No	No	No	0	Yes	No	Yes	1	0	0	17	No	1	Yes	No	0	179	105	100	20	129	Yes	No	SL Nitro	0	.	Yes	No	0	0	1	0	No	142	4.2	22.000000	58.518	0.120	1	3895.00000	0	0
[truncated: 28 more columns]
