# Supplementary material for: Hemodynamic profiles by non-invasive monitoring of cardiac index and vascular tone in acute heart failure patients in the emergency department: External validation and clinical outcomes
Source: PLoS One. 2022 Mar 31;17(3):e0265895. doi: 10.1371/journal.pone.0265895 (PMC8970400; doi:10.1371/journal.pone.0265895)
Supplement: S4 File — (CSV) [file pone.0265895.s004.csv]

	First_CI	First_SVRI	Hemodynamic Profile	Study	Standardized_First_CI	Standardized_First_SVRI
1	2.3334667	3753.32	3	PREMIUM	2.66097739582871	3.16288819156046
2	3.7801333	2385.093	1	PREMIUM	4.31068901241204	2.00989590162137
3	1.8732667	2843.3	3	PREMIUM	2.13618662098698	2.39602271990234
4	3.2626667	2169.9	1	PREMIUM	3.72059405811236	1.82855474269901
5	2.404	2666.673	3	PREMIUM	2.74141030577904	2.2471807739423
6	3.7414667	2933.76	1	PREMIUM	4.26659541185903	2.4722525286606
7	2.7610667	3096.987	3	PREMIUM	3.14859263990155	2.60980241805022
8	2.0738	3803.227	3	PREMIUM	2.36486551253102	3.20494436075898
9	2.0098	3229.587	3	PREMIUM	2.29188287543874	2.7215432166501
10	2.8549333	2863.153	3	PREMIUM	3.25563376494666	2.41275266013313
11	2.7157333	4313.72	2	PREMIUM	3.09689652927094	3.63513210962512
12	1.9112	3109.667	3	PREMIUM	2.17944400016843	2.62048773725268
13	1.8413467	3369.207	3	PREMIUM	2.0997865307372	2.83919970458763
14	2.8629333	3071.733	3	PREMIUM	3.2647565945832	2.58852110486891
15	2.8904	3336.92	3	PREMIUM	3.29607834768043	2.81199174708842
16	1.8168667	3615.86	3	PREMIUM	2.0718706720494	3.04705191572682
17	1.7684667	5581.54	2	PREMIUM	2.01667755274836	4.70351234552938
18	3.1795333	2625.36	1	PREMIUM	3.62579257744911	2.21236668938304
19	2.8749333	3716.793	3	PREMIUM	3.278440839038	3.13210722511658
20	2.4539467	3820.42	3	PREMIUM	2.79836721015494	3.21943274349147
21	3.3784	2826.127	1	PREMIUM	3.85257095550912	2.38155119098563
22	2.3932667	2312.013	3	PREMIUM	2.72917054736181	1.9483120587731
23	1.9441333	4464.533	2	PREMIUM	2.21699961082705	3.76222083556211
24	3.68632	1969.127	1	PREMIUM	4.20370866821939	1.65936518495169
25	4.5845333	1455.727	1	PREMIUM	5.22798953236573	1.22672773396239
26	4.0924	2244.073	1	PREMIUM	4.66678350056995	1.89105964657947
27	2.8135267	1795.567	1	PREMIUM	3.20841559524314	1.51310777164101
28	1.6548667	4576.747	2	PREMIUM	1.88713337190955	3.85678253974075
29	3.3823333	2513.287	1	PREMIUM	3.85705630873529	2.11792380460563
30	2.5106	2964.44	3	PREMIUM	2.86297201068589	2.49810628206214
31	2.2782133	2864.133	3	PREMIUM	2.59796897644879	2.4135784971062
32	2.7597733	3536.607	3	PREMIUM	3.14711770642007	2.98026614263906
33	2.7299333	3975.12	3	PREMIUM	3.11308955187579	3.34979700852467
34	2.4187	3981.62	3	PREMIUM	2.75817350523618	3.35527449865211
35	3.6274	1985.653	1	PREMIUM	4.1365190279463	1.67329149292802
36	2.9798667	2464.187	1	PREMIUM	3.39810203046081	2.0765476868737
37	2.2710667	2670.613	3	PREMIUM	2.58981932466373	2.25050097565032
38	2.7943333	2874.3	3	PREMIUM	3.1865283304499	2.42214613435631
39	2.8528667	3886.06	3	PREMIUM	3.2532771099808	3.27474696687078
40	2.0278667	3629.34	3	PREMIUM	2.31248530371304	3.05841138756035
41	2.2429333	4316.193	2	PREMIUM	2.55773729775166	3.63721608394592
42	3.6391333	2125.04	1	PREMIUM	4.1498991400681	1.79075163391175
43	2.4194	2664.98	3	PREMIUM	2.75897175282938	2.24575409843679
44	2.8151333	2354.267	3	PREMIUM	3.2102476875049	1.98391911536465
45	1.7504267	3936.827	2	PREMIUM	1.99610557191797	3.3175278501477
46	2.5575333	3025.167	3	PREMIUM	2.91649257320844	2.54928036559589
47	4.6581333	2187.38	1	PREMIUM	5.31191956502186	1.84328497768789
48	4.0437867	2424.06	1	PREMIUM	4.61134714382372	2.04273303359001
49	2.4366	2806.8	3	PREMIUM	2.77858583654793	2.36526450610976
50	2.4778667	2946.747	3	PREMIUM	2.82564447076818	2.48319655393524
51	3.6876	2023.347	1	PREMIUM	4.20516832096123	1.70505587952247
52	2.87212	3401.88	3	PREMIUM	3.27523268196094	2.86673294073132
53	2.6964	2700.493	3	PREMIUM	3.07484972899443	2.27568057642079
54	4.2822	1858.867	1	PREMIUM	4.88322263369676	1.56645009857444
55	3.028	2538.8	1	PREMIUM	3.45299101742885	2.13942337470125
56	1.80218	4587.82	2	PREMIUM	2.05512263929654	3.86611365484555
57	5.8321333	2069.427	1	PREMIUM	6.6506948141835	1.74388707107211
58	1.4471333	5786.527	2	PREMIUM	1.65024381965725	4.87625300226087
59	2.26406	3103.327	3	PREMIUM	2.58182920836194	2.61514507765145
60	2.3900667	3223.853	3	PREMIUM	2.7255214155072	2.71671122766691
61	3.4348	2763.887	1	PREMIUM	3.9168869044467	2.32910211628837
62	3.0684667	2212.46	1	PREMIUM	3.49913736868545	1.86441966267194
63	3.6485333	1564.32	1	PREMIUM	4.16061846489102	1.31823805479465
64	3.6031333	2442.42	1	PREMIUM	4.10884640670368	2.05820483647307
65	2.4938	4240.74	2	PREMIUM	2.84381406844916	3.57363253585575
66	3.1792667	1931.047	1	PREMIUM	3.62548855915147	1.62727551971275
67	1.539	3818.287	2	PREMIUM	1.7550043513286	3.21763528403888
68	2.2905333	3148.34	3	PREMIUM	2.61201813408905	2.6530771181294
69	3.6927333	1447.987	1	PREMIUM	4.21102209863289	1.22020530725679
70	3.2918667	1726.7	1	PREMIUM	3.75389238628571	1.45507418508612
71	3.3912667	1882.06	1	PREMIUM	3.86724354451967	1.58599462603995
72	2.8099333	2016.207	1	PREMIUM	3.20431784824115	1.69903906729017
73	2.0824667	2378.767	3	PREMIUM	2.37474861598239	2.00456503969118
74	1.8911333	3541.893	3	PREMIUM	2.156560864485	2.98472060614886
75	2.8008667	1828.347	1	PREMIUM	3.19397871734332	1.54073117569911
76	1.6702	4234.367	2	PREMIUM	1.90461875736779	3.56826206745848
77	1.995	2735.533	3	PREMIUM	2.27500564061115	2.30520846166166
78	2.4700667	2187.433	3	PREMIUM	2.81674971187256	1.8433296402997
79	3.1332667	2418.76	1	PREMIUM	3.57303228874139	2.03826677240917
80	2.0208333	4632.313	2	PREMIUM	2.30446473996734	3.90360749611331
81	0.7922	7250.36	2	PREMIUM	0.90338820475797	6.10981158775758
82	3.1484	2040.113	1	PREMIUM	3.59028960345871	1.71918443328812
83	1.7488	4423.88	2	PREMIUM	1.99425055854675	3.72796292692349
84	3.0260667	2374.54	1	PREMIUM	3.45078637161181	2.00100298572676
85	1.569	5613.193	2	PREMIUM	1.78921496246561	4.73018603706847
86	2.9499333	2022.447	1	PREMIUM	3.36396736688053	1.70429745781252
87	2.1949333	2791.987	3	PREMIUM	2.50300031993245	2.35278172745471
88	2.0507333	2693.613	3	PREMIUM	2.33856131573389	2.26988286379358
89	2.1328	2446.3	3	PREMIUM	2.43214638110048	2.06147447673376
90	1.7524667	3381.827	3	PREMIUM	1.99843189347529	2.84983446234276
91	2.4896	2331.493	3	PREMIUM	2.83902458288998	1.96472767533966
92	1.3743333	2216.153	3	PREMIUM	1.56722606996478	1.86753171975512
93	1.7299333	3370.607	3	PREMIUM	1.9727358473088	2.840379471692
94	2.2592	2605.307	3	PREMIUM	2.57628708935774	2.19546821099448
95	2.2491333	2160.547	3	PREMIUM	2.56480749071998	1.82067305575101
96	3.6390667	1883.953	1	PREMIUM	4.14982319251137	1.58758983970322
97	4.6666667	1487.193	1	PREMIUM	5.32165065932441	1.25324384232396
98	1.9958667	2980.927	3	PREMIUM	2.27599398516689	2.51199972509771
99	3.0903333	2017.447	1	PREMIUM	3.52407302700173	1.70008400386833
100	2.2867333	3241.247	3	PREMIUM	2.6076847900117	2.73136899124795
101	3.3938667	2672.84	1	PREMIUM	3.87020846415155	2.25237764803706
102	2.5475333	2864.94	3	PREMIUM	2.90508903616277	2.41425854857279
103	2.7941333	2664.473	3	PREMIUM	3.18630025970899	2.24532685420685
104	1.3303333	4411.047	2	PREMIUM	1.51705050696383	3.71714867603033
105	1.2944667	4380.5	2	PREMIUM	1.47614989678361	3.69140700050371
106	3.0568667	2241.52	1	PREMIUM	3.48590926571247	1.88890825699557
107	4.3370667	1654.093	1	PREMIUM	4.94579007829913	1.39388893498098
108	2.5992	2183.687	3	PREMIUM	2.96400734891052	1.84017292060471
109	3.2795333	2159.287	1	PREMIUM	3.73982794790581	1.81961126535707
110	2.4020667	2502.767	3	PREMIUM	2.739205659962	2.10905869750706
111	1.2227333	4685.187	2	PREMIUM	1.39434844835242	3.94816392888231
112	2.4908	2927.533	3	PREMIUM	2.84039300733546	2.46700509311851
113	3.8209333	2367.233	1	PREMIUM	4.35721544355837	1.99484544413272
114	2.8097333	1641.86	1	PREMIUM	3.20408977750023	1.38358029856113
115	1.413	4543.18	2	PREMIUM	1.61131978455316	3.82849593803183
116	3.5705333	1463.487	1	PREMIUM	4.0716708759348	1.23326701448377
117	2.4475333	2122.34	3	PREMIUM	2.79105366570607	1.78847636878188
118	3.3366667	1947.013	1	PREMIUM	3.80498023225031	1.64072992084733
119	3.0406667	2038.187	1	PREMIUM	3.46743553569848	1.71756141082882
120	1.9472667	3287.193	3	PREMIUM	2.22057279512494	2.77008726223189
121	3.5753333	2061.78	1	PREMIUM	4.07714457371672	1.73744301460987
122	1.8916	3377.747	3	PREMIUM	2.15709306755892	2.8463962839243
123	2.8346667	1843.38	1	PREMIUM	3.23252267255768	1.55339934632771
124	2.9145	1904.025	1	PREMIUM	3.32356087196049	1.60450432921677
125	2.5922667	2729.733	3	PREMIUM	2.95610093457065	2.3003208550864
126	3.4453333	1383.982	1	PREMIUM	3.92889859212301	1.16626888331723
127	1.8749333	2254.173	3	PREMIUM	2.13808713447101	1.89957082354673
128	4.02	2854	1	CLEAR-AHF	4.5842218923593	2.4050395113429
129	3.3	2672	1	CLEAR-AHF	3.76316722507107	2.25166978777443
130	3.61	2715	1	CLEAR-AHF	4.11667687348683	2.28790549169446
131	3.16	2378	1	CLEAR-AHF	3.60351770643169	2.00391869585614
132	3.08	2200	1	CLEAR-AHF	3.51228941006633	1.85391973544302
133	4.21	2248	1	CLEAR-AHF	4.80088909622703	1.89436889330723
134	3.27	2816	1	CLEAR-AHF	3.72895661393406	2.37301726136707
135	3.37	2683	1	CLEAR-AHF	3.84299198439076	2.26093938645165
136	4.95	2390	1	CLEAR-AHF	5.6447508376066	2.01403098532219
137	3.81	2427	1	CLEAR-AHF	4.34474761440023	2.04521054450919
138	3.27	2509	1	CLEAR-AHF	3.72895661393406	2.11431118919388
139	2.82	2015	1	CLEAR-AHF	3.21579744687891	1.69802193950804
140	3.03	2763	3	CLEAR-AHF	3.45527172483798	2.32835464955867
141	3.49	2689	1	CLEAR-AHF	3.9798344289388	2.26599553118468
142	3.3	2084	1	CLEAR-AHF	3.76316722507107	1.75616760393784
143	3.46	2818	1	CLEAR-AHF	3.94562381780179	2.37470264294474
144	4.04	2489	1	CLEAR-AHF	4.60702896645064	2.09745737341713
145	2.94	2342	1	CLEAR-AHF	3.35263989142695	1.97358182745798
146	3.94	3014	1	CLEAR-AHF	4.49299359599394	2.53987003755694
147	3.49	2231	1	CLEAR-AHF	3.9798344289388	1.88004314989699
148	4.71	2581	1	CLEAR-AHF	5.37106594851052	2.1749849259902
149	3.94	2399	1	CLEAR-AHF	4.49299359599394	2.02161520242173
150	3.06	2634	3	CLEAR-AHF	3.48948233597499	2.2196475377986
151	3.41	2396	1	CLEAR-AHF	3.88860613257344	2.01908713005522
152	2.96	1807	1	CLEAR-AHF	3.37544696551829	1.52274225542979
153	4.71	2374	1	CLEAR-AHF	5.37106594851052	2.00054793270079
154	3.76	3219	1	CLEAR-AHF	4.28772992917188	2.71262164926868
155	3.21	2735	1	CLEAR-AHF	3.66053539166004	2.30475930747121
156	2.78	1773	1	CLEAR-AHF	3.17018329869623	1.49409076860931
157	3.48	2855	1	CLEAR-AHF	3.96843089189313	2.40588220213174
158	2.63	2052	1	CLEAR-AHF	2.99913024301118	1.72920149869504
159	2.91	2811	3	CLEAR-AHF	3.31842928028994	2.36880380742288
160	2.46	2264	3	CLEAR-AHF	2.8052701132348	1.90785194592864
161	2.97	3261	3	CLEAR-AHF	3.38685050256396	2.74801466239986
162	2.77	2878	3	CLEAR-AHF	3.15877976165056	2.42526409027501
163	2.91	2752	3	CLEAR-AHF	3.31842928028994	2.31908505088145
164	2.88	2681	3	CLEAR-AHF	3.28421866915293	2.25925400487397
165	2.62	2410	3	CLEAR-AHF	2.98772670596551	2.03088480109895
166	3.26	3616	3	CLEAR-AHF	3.71755307688839	3.04716989243726
167	2.93	3145	3	CLEAR-AHF	3.34123635438128	2.65026253089468
168	2.68	2444	3	CLEAR-AHF	3.05614792823953	2.05953628791943
169	2.68	2721	3	CLEAR-AHF	3.05614792823953	2.29296163642748
170	3.19	3802	3	CLEAR-AHF	3.6377283175687	3.20391037916108
171	2.67	2691	3	CLEAR-AHF	3.04474439119386	2.26768091276235
172	3.27	2475	1	CLEAR-AHF	3.72895661393406	2.0856597023734
173	3.5	2572	1	CLEAR-AHF	3.99123796598447	2.16740070889066
174	3.19	2645	1	CLEAR-AHF	3.6377283175687	2.22891713647582
175	3.06	2089	1	CLEAR-AHF	3.48948233597499	1.76038105788203
176	3.99	2387	1	CLEAR-AHF	4.55001128122229	2.01150291295568
177	4.25	3251	1	CLEAR-AHF	4.84650324440971	2.73958775451148
178	3.77	2572	1	CLEAR-AHF	4.29913346621755	2.16740070889066
179	3.6	2490	1	CLEAR-AHF	4.10527333644116	2.09830006420597
180	3.22	2822	3	CLEAR-AHF	3.67193892870571	2.37807340610009
181	3.72	2330	1	CLEAR-AHF	4.2421157809892	1.96346953799193
182	4.04	2635	1	CLEAR-AHF	4.60702896645064	2.22049022858744
183	3.45	2716	1	CLEAR-AHF	3.93422028075612	2.28874818248329
184	3.81	2441	1	CLEAR-AHF	4.34474761440023	2.05700821555292
185	3.5	2018	1	CLEAR-AHF	3.99123796598447	1.70055001187455
186	3.04	2459	1	CLEAR-AHF	3.46667526188365	2.072176649752
187	3.64	1993	1	CLEAR-AHF	4.15088748462384	1.67948274215361
188	3.06	2602	3	CLEAR-AHF	3.48948233597499	2.19268143255579
189	2.73	2850	3	CLEAR-AHF	3.11316561346788	2.40166874818755
190	3.21	3696	3	CLEAR-AHF	3.66053539166004	3.11458515554428
191	2.66	2224	3	CLEAR-AHF	3.03334085414819	1.87414431437513
192	2.69	2714	3	CLEAR-AHF	3.0675514652852	2.28706280090562
193	2.82	2815	3	CLEAR-AHF	3.21579744687891	2.37217457057823
194	2.85	2781	3	CLEAR-AHF	3.25000805801592	2.34352308375775
195	2.72	2828	3	CLEAR-AHF	3.10176207642221	2.38312955083312
196	2.47	2144	3	CLEAR-AHF	2.81667365028047	1.80672905126811
197	2.51	2901	3	CLEAR-AHF	2.86228779846314	2.44464597841828
198	2.74	3032	3	CLEAR-AHF	3.12456915051355	2.55503847175602
199	2.41	2950	3	CLEAR-AHF	2.74825242800645	2.48593782707133
200	2.34	2974	3	CLEAR-AHF	2.66842766868676	2.50616240600343
201	2.63	3176	3	CLEAR-AHF	2.99913024301118	2.67638594534865
202	2.39	2510	3	CLEAR-AHF	2.72544535391511	2.11515387998272
203	2.54	3047	3	CLEAR-AHF	2.89649840960015	2.56767883358859
204	2.34	3320	3	CLEAR-AHF	2.66842766868676	2.79773341894129
205	2.25	2526	3	CLEAR-AHF	2.56579583527573	2.12863693260412
206	2.46	3075	3	CLEAR-AHF	2.8052701132348	2.59127417567604
207	2.43	2578	3	CLEAR-AHF	2.77105950209779	2.17245685362369
208	2.22	3230	3	CLEAR-AHF	2.53158522413872	2.72189124794589
209	2.26	3196	3	CLEAR-AHF	2.5771993723214	2.69323976112541
210	2.4	2849	3	CLEAR-AHF	2.73684889096078	2.40082605739871
211	2.33	3168	3	CLEAR-AHF	2.65702413164109	2.66964441903795
212	2.62	2744	3	CLEAR-AHF	2.98772670596551	2.31234352457075
213	2.75	3262	3	CLEAR-AHF	3.13597268755922	2.7488573531887
214	2.47	3230	3	CLEAR-AHF	2.81667365028047	2.72189124794589
215	2.16	2901	3	CLEAR-AHF	2.4631640018647	2.44464597841828
216	2.16	2700	3	CLEAR-AHF	2.4631640018647	2.27526512986189
217	2.62	3207	3	CLEAR-AHF	2.98772670596551	2.70250935980262
218	2.51	2701	3	CLEAR-AHF	2.86228779846314	2.27610782065073
219	2.63	3307	3	CLEAR-AHF	2.99913024301118	2.7867784386864
220	2.78	3474	3	CLEAR-AHF	3.17018329869623	2.9275078004223
221	2.18	2919	3	CLEAR-AHF	2.48597107595604	2.45981441261736
222	2.53	3120	3	CLEAR-AHF	2.88509487255448	2.62919526117374
223	2.76	3647	3	CLEAR-AHF	3.14737622460489	3.07329330689123
224	2.21	2830	3	CLEAR-AHF	2.52018168709305	2.3848149324108
225	3.03	4349	3	CLEAR-AHF	3.45527172483798	3.66486224065532
226	2.72	3890	3	CLEAR-AHF	3.10176207642221	3.2780671685788
227	2.14	2425	3	CLEAR-AHF	2.44035692777336	2.04352516293151
228	1.8	2519	3	CLEAR-AHF	2.05263666822058	2.12273809708226
229	2.14	2716	3	CLEAR-AHF	2.44035692777336	2.28874818248329
230	2.06	2689	3	CLEAR-AHF	2.349128631408	2.26599553118468
231	1.96	2883	3	CLEAR-AHF	2.2350932609513	2.4294775442192
232	2.42	3091	3	CLEAR-AHF	2.75965596505212	2.60475722829745
233	2.67	2907	3	CLEAR-AHF	3.04474439119386	2.4497021231513
234	1.97	2550	3	CLEAR-AHF	2.24649679799697	2.14886151153623
235	2.34	2659	3	CLEAR-AHF	2.66842766868676	2.24071480751954
236	2.76	3643	3	CLEAR-AHF	3.14737622460489	3.06992254373588
237	2.26	3544	3	CLEAR-AHF	2.5771993723214	2.98649615564094
238	2.13	4244	2	CLEAR-AHF	2.42895339072769	3.57637970782736
239	2.19	4257	2	CLEAR-AHF	2.49737461300171	3.58733468808225
240	2.41	4023	3	CLEAR-AHF	2.74825242800645	3.39014504349422
241	2.17	3738	3	CLEAR-AHF	2.47456753891037	3.14997816867546
242	2.17	3275	3	CLEAR-AHF	2.47456753891037	2.75981233344359
243	2.16	3395	3	CLEAR-AHF	2.4631640018647	2.86093522810412
244	2.03	3833	2	CLEAR-AHF	2.31491802027099	3.23003379361505
245	2.25	3910	3	CLEAR-AHF	2.56579583527573	3.29492098435555
246	2.47	3925	3	CLEAR-AHF	2.81667365028047	3.30756134618812
247	2.34	4148	3	CLEAR-AHF	2.66842766868676	3.49548139209893
248	2.08	3645	3	CLEAR-AHF	2.37193570549934	3.07160792531355
249	1.9	3634	2	CLEAR-AHF	2.16667203867728	3.06233832663634
250	1.88	3076	3	CLEAR-AHF	2.14386496458594	2.59211686646488
251	1.8	3448	2	CLEAR-AHF	2.05263666822058	2.90559783991252
252	2.01	3537	3	CLEAR-AHF	2.29211094617965	2.98059732011908
253	2.56	4016	3	CLEAR-AHF	2.91930548369149	3.38424620797235
254	1.95	3907	2	CLEAR-AHF	2.22368972390563	3.29239291198904
255	1.98	3185	3	CLEAR-AHF	2.25790033504264	2.68397016244819
256	1.97	3041	3	CLEAR-AHF	2.24649679799697	2.56262268885556
257	2.61	4165	3	CLEAR-AHF	2.97632316891984	3.50980713550918
258	2.11	3280	3	CLEAR-AHF	2.40614631663635	2.76402578738778
259	2.06	4084	2	CLEAR-AHF	2.349128631408	3.44154918161332
260	2.1	3604	3	CLEAR-AHF	2.39474277959068	3.03705760297121
261	2.19	3463	3	CLEAR-AHF	2.49737461300171	2.91823820174508
262	2.13	3270	3	CLEAR-AHF	2.42895339072769	2.7555988794994
263	1.63	3194	2	CLEAR-AHF	1.85877653844419	2.69155437954773
264	2.3	4274	3	CLEAR-AHF	2.62281352050408	3.60166043149249
265	2.3	4104	3	CLEAR-AHF	2.62281352050408	3.45840299739007
266	1.8	3634	2	CLEAR-AHF	2.05263666822058	3.06233832663634
267	2.12	3320	3	CLEAR-AHF	2.41754985368202	2.79773341894129
268	2.15	3373	3	CLEAR-AHF	2.45176046481903	2.84239603074969
269	2.27	3651	3	CLEAR-AHF	2.58860290936707	3.07666407004658
270	2.27	3437	3	CLEAR-AHF	2.58860290936707	2.8963282412353
271	2.07	3481	3	CLEAR-AHF	2.36053216845367	2.93340663594416
272	2.25	3832	3	CLEAR-AHF	2.56579583527573	3.22919110282621
273	2.65	3144	3	CLEAR-AHF	3.02193731710252	2.64941984010585
274	1.99	2648	3	CLEAR-AHF	2.26930387208831	2.23144520884233
275	2.39	3246	3	CLEAR-AHF	2.72544535391511	2.7353743005673
276	2.4	3012	3	CLEAR-AHF	2.73684889096078	2.53818465597926
277	2.26	2998	3	CLEAR-AHF	2.5771993723214	2.52638698493554
278	2.54	3648	3	CLEAR-AHF	2.89649840960015	3.07413599768007
279	2.37	3300	3	CLEAR-AHF	2.70263827982377	2.78087960316453
280	2.6	3267	3	CLEAR-AHF	2.96491963187417	2.75307080713289
281	2.47	3235	3	CLEAR-AHF	2.81667365028047	2.72610470189008
282	2.61	3210	3	CLEAR-AHF	2.97632316891984	2.70503743216914
283	2.64	3317	3	CLEAR-AHF	3.01053378005685	2.79520534657477
284	2.19	3163	3	CLEAR-AHF	2.49737461300171	2.66543096509376
285	2.22	3260	3	CLEAR-AHF	2.53158522413872	2.74717197161102
286	1.94	2712	3	CLEAR-AHF	2.21228618685996	2.28537741932794
287	2.25	2476	3	CLEAR-AHF	2.56579583527573	2.08650239316224
288	2.5	2808	3	CLEAR-AHF	2.85088426141747	2.36627573505637
289	2.16	2217	3	CLEAR-AHF	2.4631640018647	1.86824547885326
290	1.97	3347	3	CLEAR-AHF	2.24649679799697	2.82048607023991
291	2.4	3699	3	CLEAR-AHF	2.73684889096078	3.11711322791079
292	1.85	3681	2	CLEAR-AHF	2.10965435344893	3.10194479371171
293	1.99	3352	3	CLEAR-AHF	2.26930387208831	2.8246995241841
294	2.01	3687	3	CLEAR-AHF	2.29211094617965	3.10700093844474
295	2.04	3893	2	CLEAR-AHF	2.32632155731666	3.28059524094531
296	2.38	3852	3	CLEAR-AHF	2.71404181686944	3.24604491860296
297	2.54	3851	3	CLEAR-AHF	2.89649840960015	3.24520222781413
298	1.99	3499	3	CLEAR-AHF	2.26930387208831	2.94857507014324
299	2.08	3601	3	CLEAR-AHF	2.37193570549934	3.03452953060469
300	2.3	4154	3	CLEAR-AHF	2.62281352050408	3.50053753683196
301	2.2	3619	3	CLEAR-AHF	2.50877815004738	3.04969796480377
302	2.46	3979	3	CLEAR-AHF	2.8052701132348	3.35306664878536
303	2	3980	2	CLEAR-AHF	2.28070740913398	3.35390933957419
304	1.86	3893	2	CLEAR-AHF	2.1210578904946	3.28059524094531
305	1.81	4317	2	CLEAR-AHF	2.06404020526625	3.63789613541251
306	1.59	3771	2	CLEAR-AHF	1.81316239026151	3.17778696470711
307	1.64	3848	2	CLEAR-AHF	1.87018007548986	3.24267415544761
308	2.26	4690	2	CLEAR-AHF	2.5771993723214	3.95221979964899
309	2.13	4886	2	CLEAR-AHF	2.42895339072769	4.11738719426118
310	1.9	4119	2	CLEAR-AHF	2.16667203867728	3.47104335922264
311	1.84	4014	2	CLEAR-AHF	2.09825081640326	3.38256082639468
312	1.67	4063	2	CLEAR-AHF	1.90439068662687	3.42385267504773
313	2.04	4256	2	CLEAR-AHF	2.32632155731666	3.58649199729341
314	1.86	4612	2	CLEAR-AHF	2.1210578904946	3.88648991811964
315	2.09	4517	2	CLEAR-AHF	2.38333924254501	3.80643429318006
316	1.89	4257	2	CLEAR-AHF	2.15526850163161	3.58733468808225
317	2.21	4962	2	CLEAR-AHF	2.52018168709305	4.18143169421285
318	1.89	3919	2	CLEAR-AHF	2.15526850163161	3.30250520145509
319	1.77	4229	2	CLEAR-AHF	2.01842605708357	3.56373934599479
320	2.21	4645	2	CLEAR-AHF	2.52018168709305	3.91429871415129
321	1.7	3485	2	CLEAR-AHF	1.93860129776388	2.93677739909951
322	1.99	4283	2	CLEAR-AHF	2.26930387208831	3.60924464859203
323	1.94	4032	2	CLEAR-AHF	2.21228618685996	3.39772926059376
324	1.89	4412	2	CLEAR-AHF	2.15526850163161	3.7179517603521
325	1.92	4666	2	CLEAR-AHF	2.18947911276862	3.93199522071688
326	1.61	4479	2	CLEAR-AHF	1.83596946435285	3.77441204320423
327	1.47	4337	2	CLEAR-AHF	1.67631994571348	3.65474995118927
328	1.2	8015	2	CLEAR-AHF	1.36842444548039	6.75416667253447
329	1.6	4836	2	CLEAR-AHF	1.82456592730718	4.0752526548193
330	1.57	5662	2	CLEAR-AHF	1.79035531617017	4.77131524639927
331	1.72	4850	2	CLEAR-AHF	1.96140837185522	4.08705032586303
332	1.94	5026	2	CLEAR-AHF	2.21228618685996	4.23536390469847
333	1.46	4385	2	CLEAR-AHF	1.66491640866781	3.69519910905348
334	1.76	5864	2	CLEAR-AHF	2.0070225200379	4.94153878574449
335	1.67	4495	2	CLEAR-AHF	1.90439068662687	3.78789509582563
336	1.37	6792	2	CLEAR-AHF	1.56228457525678	5.72355583778591
337	1.95	5618	2	CLEAR-AHF	2.22368972390563	4.73423685169041
338	1.97	5788	2	CLEAR-AHF	2.24649679799697	4.87749428579282
339	1.75	5131	2	CLEAR-AHF	1.99561898299223	4.32384643752643
340	1.13	9499	2	CLEAR-AHF	1.2885996861607	8.00471980316967
341	1.29	3793	2	CLEAR-AHF	1.47105627889142	3.19632616206154
342	1.4	5694	2	CLEAR-AHF	1.59649518639379	4.79828135164208
343	1.47	5520	2	CLEAR-AHF	1.67631994571348	4.65165315438431
344	1.3	8329	2	CLEAR-AHF	1.48245981593709	7.01877158022951
345	1.68	5387	2	CLEAR-AHF	1.91579422367254	4.53957527946889
346	1.77	5260	2	CLEAR-AHF	2.01842605708357	4.4325535492865
347	1.76	5167	2	CLEAR-AHF	2.0070225200379	4.35418330592459
348	1.64	4274	2	CLEAR-AHF	1.87018007548986	3.60166043149249
349	1.56	7083	2	CLEAR-AHF	1.7789517791245	5.96877885733769
350	2.17	4761	2	CLEAR-AHF	2.47456753891037	4.01205084565647
351	1.76	4456	2	CLEAR-AHF	2.0070225200379	3.75503015506096
352	2.06	4405	2	CLEAR-AHF	2.349128631408	3.71205292483023
353	1.74	3863	2	CLEAR-AHF	1.98421544594656	3.25531451728018
354	1.93	5054	2	CLEAR-AHF	2.20088264981429	4.25895924678592
355	1.66	5888	2	CLEAR-AHF	1.8929871495812	4.9617633646766
356	1.46	5872	2	CLEAR-AHF	1.66491640866781	4.94828031205519
357	1.92	5786	2	CLEAR-AHF	2.18947911276862	4.87580890421515
358	2.19	5590	2	CLEAR-AHF	2.49737461300171	4.71064150960295
359	1.38	5999	2	CLEAR-AHF	1.57368811230245	5.05530204223759
360	2	5205	2	CLEAR-AHF	2.28070740913398	4.38620555590042
361	4.42	2106	1	CLEAR-AHF	5.0403633741861	1.77470680129227
362	3.77	1788	1	CLEAR-AHF	4.29913346621755	1.50673113044187
363	3.54	1765	1	CLEAR-AHF	4.03685211416714	1.48734924229861
364	3.99	1735	1	CLEAR-AHF	4.55001128122229	1.46206851863347
365	4.11	992	1	CLEAR-AHF	4.68685372577033	0.835949262527035
366	3.5	1164	1	CLEAR-AHF	3.99123796598447	0.980892078207126
367	5.42	1738	1	CLEAR-AHF	6.18071707875309	1.46459659099999
368	6.07	1264	1	CLEAR-AHF	6.92194698672163	1.0651611570909
369	4.54	1857	1	CLEAR-AHF	5.17720581873413	1.56487679487168
370	5.15	1786	1	CLEAR-AHF	5.87282157852	1.5050457488642
371	5.26	1035	1	CLEAR-AHF	5.99826048602237	0.872184966447058
372	4.22	1256	1	CLEAR-AHF	4.8122926332727	1.0584196307802
373	4.14	1462	1	CLEAR-AHF	4.72106433690734	1.23201393328077
374	6.74	1287	1	CLEAR-AHF	7.68598396878151	1.08454304523417
375	3.71	591	1	CLEAR-AHF	4.23071224394353	0.498030256203103
376	3.77	1747	1	CLEAR-AHF	4.29913346621755	1.47218080809953
377	4.51	1711	1	CLEAR-AHF	5.14299520759712	1.44184393970137
378	4.96	1296	1	CLEAR-AHF	5.65615437465227	1.09212726233371
379	3.49	1482	1	CLEAR-AHF	3.9798344289388	1.24886774905753
380	3.65	1694	1	CLEAR-AHF	4.16229102166951	1.42751819629113
381	4.15	1542	1	CLEAR-AHF	4.73246787395301	1.29942919638779
382	4.07	1993	1	CLEAR-AHF	4.64123957758765	1.67948274215361
383	3.13	1327	1	CLEAR-AHF	3.56930709529468	1.11825067678768
384	4.01	1623	1	CLEAR-AHF	4.57281835531363	1.36768715028365
