# Supplementary material for: Hemodynamic profiles by non-invasive monitoring of cardiac index and vascular tone in acute heart failure patients in the emergency department: External validation and clinical outcomes
Source: PLoS One. 2022 Mar 31;17(3):e0265895. doi: 10.1371/journal.pone.0265895 (PMC8970400; doi:10.1371/journal.pone.0265895)
Supplement: S5 File — (CSV) [file pone.0265895.s005.csv]

	First_CI	First_SVRI	Hemodynamic Profile	Study	Standardized_First_CI	Standardized_First_SVRI
1	2.1487333	2361.173	3	PREMIUM	2.16445991225076	1.83071751420019
2	3.5903333	1984.4	1	PREMIUM	3.6166110049437	1.53858943634323
3	5.4462133	1447.94	1	PREMIUM	5.48607421936307	1.12264925844528
4	2.1835867	1798.087	3	PREMIUM	2.19956840482434	1.39413306985794
5	3.1638667	2240.413	3	PREMIUM	3.18702308930341	1.73708716732818
6	2.3395333	2528.733	3	PREMIUM	2.3566563804013	1.96063388486824
7	3.6882667	2279.767	1	PREMIUM	3.71526118101274	1.76759999169719
8	4.7750667	2018.813	1	PREMIUM	4.81001548701905	1.56527129396915
9	4.0652	1540.033	1	PREMIUM	4.09495326166435	1.19405286505744
10	3.8737333	2035.947	1	PREMIUM	3.9020852139262	1.57855601045893
11	3.8978	1788.533	1	PREMIUM	3.92632805847567	1.3867254486753
12	2.6765333	2196.413	3	PREMIUM	2.69612288861267	1.70297210222079
13	2.9684	2237.713	3	PREMIUM	2.99012576550341	1.73499374287841
14	2.9831533	2115.267	3	PREMIUM	3.00498704513425	1.64005616873888
15	3.1628667	2645.347	3	PREMIUM	3.18601577028795	2.05104966219626
16	3.29436	1793.347	1	PREMIUM	3.31847147178406	1.39045794693501
17	4.2044	2417.847	1	PREMIUM	4.23517206861694	1.87465926874328
18	3.2099333	1840.033	1	PREMIUM	3.23342685146118	1.42665558169872
19	1.8407333	3277.653	3	PREMIUM	1.85420565548784	2.54130330669154
20	5.2615333	1322.567	1	PREMIUM	5.30004254358718	1.02544225713372
21	5.2389333	1480.2	1	PREMIUM	5.27727713383769	1.14766180390811
22	2.4228	3205.053	3	PREMIUM	2.44053251066624	2.48501344926435
23	1.8201067	1698.82	3	PREMIUM	1.83342808908347	1.3171671569485
24	1.31992	3549.513	3	PREMIUM	1.32958051489127	2.75208788851188
25	3.8828667	2265.98	1	PREMIUM	3.91128546142204	1.75691034618274
26	3.8718667	1540.053	1	PREMIUM	3.90020495225194	1.19406837190521
27	3.1593733	3172.267	3	PREMIUM	3.18249680203932	2.45959307370501
28	0.684	8429.2	2	PREMIUM	0.689006206577392	6.53551606370911
29	2.8718133	2672.107	3	PREMIUM	2.89283214595249	2.07179782452066
30	4.3150667	1693.64	1	PREMIUM	4.34664873990559	1.3131508833745
31	4.7074667	1431.727	1	PREMIUM	4.74192072157368	1.1100786322956
32	1.8588133	2601.373	3	PREMIUM	1.87241798328743	2.01695475599098
33	4.8034	1149.639	1	PREMIUM	4.83855615887989	0.891363848522574
34	3.3772667	1839.373	1	PREMIUM	3.40198496720343	1.42614385572211
35	1.861	4660.52	2	PREMIUM	1.87462068777855	3.61349870987016
36	3.7260667	1875.253	1	PREMIUM	3.75333783979728	1.45396314063241
37	4.5808667	1403.387	1	PREMIUM	4.61439413421593	1.08810542899688
38	3.1583333	2820.5	3	PREMIUM	3.18144919026324	2.1868532076225
39	2.3127733	2243.367	3	PREMIUM	2.32970052354748	1.73937752874471
40	3.3964	2178.347	1	PREMIUM	3.42125830412201	1.68896476662466
41	1.494	5501.733	2	PREMIUM	1.50493460910325	4.26572680678339
42	3.4036667	1768.353	1	PREMIUM	3.42857818921168	1.37107903926923
43	2.7842667	3411.28	3	PREMIUM	2.80464479103327	2.64490998408029
44	3.6174	1635.993	1	PREMIUM	3.64387580653956	1.26845472068709
45	2.3889333	5091.093	2	PREMIUM	2.40641793976522	3.94734020824479
46	4.8990667	1230.487	1	PREMIUM	4.93492304493658	0.954048729972623
47	2.1217333	2448.907	3	PREMIUM	2.13726229883323	1.89874140333954
48	4.124	1301.527	1	PREMIUM	4.15418361977363	1.00912905327328
49	3.9698	1918.767	1	PREMIUM	3.99885502758908	1.48770138933884
50	2.4645333	2613.28	3	PREMIUM	2.4825712573343	2.02618675781447
51	3.5879333	1995.247	1	PREMIUM	3.61419343930659	1.54699957523459
52	3.0748	1669.807	1	PREMIUM	3.09730450874878	1.29467214822212
53	4.1482	1524.973	1	PREMIUM	4.17856073994786	1.18237620868204
54	2.0190533	2030.613	3	PREMIUM	2.03383078232539	1.57442033415704
55	4.0631333	1199.86	1	PREMIUM	4.09287143545509	0.930302318630714
56	3.7766	2468.587	1	PREMIUM	3.80424099380143	1.91400014155121
57	2.4605	3148.467	3	PREMIUM	2.47850843754923	2.44113992485147
58	4.1085333	1261.253	1	PREMIUM	4.13860371875716	0.977902913906576
59	5.4136667	1105.271	1	PREMIUM	5.45328941029437	0.856963457416105
60	3.23436	2947.04	3	PREMIUM	3.25803233085622	2.28496503350179
61	4.4562	1110.375	1	PREMIUM	4.48881499671078	0.860920804968562
62	4.9252	1493.393	1	PREMIUM	4.96124761496341	1.1578908960436
63	3.6058667	1466.52	1	PREMIUM	3.63225809413851	1.13705512002927
64	2.6564	2388.793	3	PREMIUM	2.67584223267863	1.85213247097896
65	3.5681333	2015.7	1	PREMIUM	3.5942485228004	1.56285765311281
66	2.8103333	2559.567	3	PREMIUM	2.83090217288176	1.98454079208463
67	3.81	2036.88	1	PREMIUM	3.83788544891793	1.57927940490768
68	4.5924	1250.047	1	PREMIUM	4.62601184661698	0.969214427097635
69	4.7546667	1367.353	1	PREMIUM	4.78946617910358	1.06016674135871
70	5.0006	1038.726	1	PREMIUM	5.0371994687294	0.805368298153124
71	3.7372	1734.613	1	PREMIUM	3.76455262459215	1.34491898707097
72	3.5422	2138.92	1	PREMIUM	3.56812541657666	1.65839534226127
73	3.818	2411.327	1	PREMIUM	3.84594400104164	1.86960403636828
74	4.1660667	1595.313	1	PREMIUM	4.19655820660145	1.23691379231054
75	4.0932667	2072.793	1	PREMIUM	4.12322538227567	1.60712427611681
76	3.9326667	1424.02	1	PREMIUM	3.96144994839215	1.10410306850508
77	1.8668667	3633.053	3	PREMIUM	1.88053032624657	2.81685999167259
78	2.3992	2871.733	3	PREMIUM	2.41675978190129	2.22657632422811
79	4.1689333	1182.567	1	PREMIUM	4.19944578729118	0.916894322701121
80	2.4022	2067.827	3	PREMIUM	2.41978173894768	1.60327392581401
81	4.3842	1302.333	1	PREMIUM	4.41628802759737	1.00975397923866
82	2.8688	2049.3	3	PREMIUM	2.88979679156319	1.58890915737663
83	3.2747333	2361.013	3	PREMIUM	3.29870112366325	1.83059345941798
84	3.6369333	2115.113	1	PREMIUM	3.66355207106432	1.63993676601101
85	2.8288667	2794.887	3	PREMIUM	2.84957121912296	2.16699436301805
86	4.4373333	1384.44	1	PREMIUM	4.46981021104173	1.07341501675621
87	3.4884	1461.92	1	PREMIUM	3.5139316535447	1.13348854504077
88	3.6904667	1740.513	1	PREMIUM	3.71747728284676	1.34949350716492
89	3.6822667	1654.167	1	PREMIUM	3.70921726691996	1.28254579326122
90	3.7754667	1645.08	1	PREMIUM	3.80309939916121	1.27550025697416
91	3.2983333	1234.027	1	PREMIUM	3.3224738524282	0.95679344202899
92	4.4148667	1640.42	1	PREMIUM	4.4471791776489	1.27188716144233
93	4.1759333	1822.26	1	PREMIUM	4.20649702039943	1.4128754214225
94	4.1506667	1416.78	1	PREMIUM	4.18104549376331	1.09848958961014
95	2.0137333	3276.893	3	PREMIUM	2.02847184516312	2.54071404647605
96	4.8057333	1693.453	1	PREMIUM	4.84090653633867	1.31300589434779
97	1.9294667	2548.667	3	PREMIUM	1.94358849661462	1.97608956004666
98	2.7559333	2720.187	3	PREMIUM	2.77610401844052	2.10907628657437
99	2.085	3037.58	3	PREMIUM	2.10026014724249	2.35516453338413
100	3.3741333	1551.627	1	PREMIUM	3.39882863380038	1.20304218471323
101	2.5119333	3531.16	3	PREMIUM	2.5303181786673	2.73785802965015
102	4.988	1826.24	1	PREMIUM	5.02450724913455	1.41596128412994
103	2.9943333	2082.787	3	PREMIUM	3.01624887172714	1.61487304795052
104	3.3678	1848.42	1	PREMIUM	3.39244898027974	1.43315837831362
105	3.1816	2054.767	3	PREMIUM	3.20488617960034	1.59314795421622
106	2.3138	3823.613	3	PREMIUM	2.33073473798066	2.96460923728313
107	3.662	2094.067	1	PREMIUM	3.68880223462926	1.62361891009623
108	2.8462	2400.827	3	PREMIUM	2.8670313818137	1.86146294128583
109	3.0207333	1372.34	1	PREMIUM	3.04284209373539	1.06403337385168
110	3.7911333	1206.17	1	PREMIUM	3.81888066324888	0.935194729104069
111	2.2763333	1883.113	3	PREMIUM	2.29299381862397	1.46005733180841
112	2.7242667	1915.98	3	PREMIUM	2.74420565010543	1.48554051010124
113	2.6962667	1770.667	3	PREMIUM	2.71600071767243	1.37287318155692
114	2.1794667	2333.44	3	PREMIUM	2.19541825048062	1.80921494373148
115	2.0319333	2353.553	3	PREMIUM	2.04680505124457	1.8248094051975
116	3.4583333	1692.081	1	PREMIUM	3.48364489490245	1.31194212459035
117	0.4330267	6074.88	2	PREMIUM	0.436196029113635	4.7101119708994
118	3.3750467	1372.34	1	PREMIUM	3.3997487189891	1.06403337385168
119	2.6426	2207.373	3	PREMIUM	2.66194123026523	1.71146985480209
120	1.4797333	3985.153	3	PREMIUM	1.49056349090533	3.08985804677058
121	3.104	1740.693	1	PREMIUM	3.12671822400033	1.3496330687949
122	3.3	1624.847	1	PREMIUM	3.32415275103128	1.25981275442148
123	5.157	1297.493	1	PREMIUM	5.19474416274797	1.00600132207684
124	2.7320667	1829.767	3	PREMIUM	2.75206273842604	1.41869591673526
125	3.6974667	1690.347	1	PREMIUM	3.72452851595501	1.31059768088816
126	1.7783333	3252.58	3	PREMIUM	1.79134894892289	2.52186314697705
127	3.2664667	2343.827	3	PREMIUM	3.29037402029002	1.81726842512399
128	4.02	2854	1	CLEAR-AHF	4.04942244216538	2.21282717764744
129	3.3	2672	1	CLEAR-AHF	3.32415275103128	2.07171486288506
130	3.61	2715	1	CLEAR-AHF	3.63642164582513	2.10505458560364
131	3.16	2378	1	CLEAR-AHF	3.18312808886632	1.8437642005766
132	3.08	2200	1	CLEAR-AHF	3.10254256762919	1.70575325536944
133	4.21	2248	1	CLEAR-AHF	4.24081305510354	1.74296969003204
134	3.27	2816	1	CLEAR-AHF	3.29393318056736	2.18336416687288
135	3.37	2683	1	CLEAR-AHF	3.39466508211376	2.08024362916191
136	4.95	2390	1	CLEAR-AHF	4.98622912654692	1.85306830924225
137	3.81	2427	1	CLEAR-AHF	3.83788544891793	1.88175597762801
138	3.27	2509	1	CLEAR-AHF	3.29393318056736	1.94533405350996
139	2.82	2015	1	CLEAR-AHF	2.84063962360855	1.56231491344064
140	3.03	2763	3	CLEAR-AHF	3.05217661685599	2.14227102026625
141	3.49	2689	1	CLEAR-AHF	3.51554336396944	2.08489568349473
142	3.3	2084	1	CLEAR-AHF	3.32415275103128	1.61581353826814
143	3.46	2818	1	CLEAR-AHF	3.48532379350552	2.18491485165049
144	4.04	2489	1	CLEAR-AHF	4.06956882247466	1.92982720573388
145	2.94	2342	1	CLEAR-AHF	2.96151790546423	1.81585187457964
146	3.94	3014	1	CLEAR-AHF	3.96883692092825	2.33688195985613
147	3.49	2231	1	CLEAR-AHF	3.51554336396944	1.72978886942237
148	4.71	2581	1	CLEAR-AHF	4.74447256283555	2.00115870550387
149	3.94	2399	1	CLEAR-AHF	3.96883692092825	1.86004639074149
150	3.06	2634	3	CLEAR-AHF	3.08239618731991	2.0422518521105
151	3.41	2396	1	CLEAR-AHF	3.43495784273232	1.85772036357508
152	2.96	1807	1	CLEAR-AHF	2.98166428577351	1.40104369656935
153	4.71	2374	1	CLEAR-AHF	4.74447256283555	1.84066283102138
154	3.76	3219	1	CLEAR-AHF	3.78751949814473	2.49582714956101
155	3.21	2735	1	CLEAR-AHF	3.23349403963952	2.12056143337973
156	2.78	1773	1	CLEAR-AHF	2.80034686298999	1.37468205535
157	3.48	2855	1	CLEAR-AHF	3.5054701738148	2.21360252003624
158	2.63	2052	1	CLEAR-AHF	2.64924901067038	1.5910025818264
159	2.91	2811	3	CLEAR-AHF	2.93129833500031	2.17948745492886
160	2.46	2264	3	CLEAR-AHF	2.4780047780415	1.75537516825291
161	2.97	3261	3	CLEAR-AHF	2.99173747592815	2.52839152989079
162	2.77	2878	3	CLEAR-AHF	2.79027367283535	2.23143539497874
163	2.91	2752	3	CLEAR-AHF	2.93129833500031	2.1337422539894
164	2.88	2681	3	CLEAR-AHF	2.90107876453639	2.0786929443843
165	2.62	2410	3	CLEAR-AHF	2.63917582051574	1.86857515701834
166	3.26	3616	3	CLEAR-AHF	3.28385999041272	2.80363807791631
167	2.93	3145	3	CLEAR-AHF	2.95144471530959	2.43845181278949
168	2.68	2444	3	CLEAR-AHF	2.69961496144358	1.89493679823768
169	2.68	2721	3	CLEAR-AHF	2.69961496144358	2.10970663993647
170	3.19	3802	3	CLEAR-AHF	3.21334765933024	2.94785176223391
171	2.67	2691	3	CLEAR-AHF	2.68954177128894	2.08644636827234
172	3.27	2475	1	CLEAR-AHF	3.29393318056736	1.91897241229062
173	3.5	2572	1	CLEAR-AHF	3.52561655412408	1.99418062400463
174	3.19	2645	1	CLEAR-AHF	3.21334765933024	2.05078061838734
175	3.06	2089	1	CLEAR-AHF	3.08239618731991	1.61969025021216
176	3.99	2387	1	CLEAR-AHF	4.01920287170145	1.85074228207584
177	4.25	3251	1	CLEAR-AHF	4.2811058157221	2.52063810600274
178	3.77	2572	1	CLEAR-AHF	3.79759268829937	1.99418062400463
179	3.6	2490	1	CLEAR-AHF	3.62634845567049	1.93060254812268
180	3.22	2822	3	CLEAR-AHF	3.24356722979416	2.1880162212057
181	3.72	2330	1	CLEAR-AHF	3.74722673752617	1.80654776591399
182	4.04	2635	1	CLEAR-AHF	4.06956882247466	2.0430271944993
183	3.45	2716	1	CLEAR-AHF	3.47525060335088	2.10582992799245
184	3.81	2441	1	CLEAR-AHF	3.83788544891793	1.89261077107127
185	3.5	2018	1	CLEAR-AHF	3.52561655412408	1.56464094060705
186	3.04	2459	1	CLEAR-AHF	3.06224980701063	1.90656693406975
187	3.64	1993	1	CLEAR-AHF	3.66664121628905	1.54525738088695
188	3.06	2602	3	CLEAR-AHF	3.08239618731991	2.01744089566876
189	2.73	2850	3	CLEAR-AHF	2.74998091221679	2.20972580809222
190	3.21	3696	3	CLEAR-AHF	3.23349403963952	2.86566546902065
191	2.66	2224	3	CLEAR-AHF	2.6794685811343	1.72436147270074
192	2.69	2714	3	CLEAR-AHF	2.70968815159822	2.10427924321484
193	2.82	2815	3	CLEAR-AHF	2.84063962360855	2.18258882448407
194	2.85	2781	3	CLEAR-AHF	2.87085919407247	2.15622718326473
195	2.72	2828	3	CLEAR-AHF	2.73990772206214	2.19266827553853
196	2.47	2144	3	CLEAR-AHF	2.48807796819614	1.6623340815964
197	2.51	2901	3	CLEAR-AHF	2.5283707288147	2.24926826992124
198	2.74	3032	3	CLEAR-AHF	2.76005410237143	2.3508381228546
199	2.41	2950	3	CLEAR-AHF	2.4276388272683	2.28726004697265
200	2.34	2974	3	CLEAR-AHF	2.35712649618582	2.30586826430395
201	2.63	3176	3	CLEAR-AHF	2.64924901067038	2.46248742684242
202	2.39	2510	3	CLEAR-AHF	2.40749244695902	1.94610939589877
203	2.54	3047	3	CLEAR-AHF	2.55859029927862	2.36246825868667
204	2.34	3320	3	CLEAR-AHF	2.35712649618582	2.57413673083024
205	2.25	2526	3	CLEAR-AHF	2.26646778479405	1.95851487411963
206	2.46	3075	3	CLEAR-AHF	2.4780047780415	2.38417784557319
207	2.43	2578	3	CLEAR-AHF	2.44778520757758	1.99883267833746
208	2.22	3230	3	CLEAR-AHF	2.23624821433013	2.50435591583785
209	2.26	3196	3	CLEAR-AHF	2.27654097494869	2.47799427461851
210	2.4	2849	3	CLEAR-AHF	2.41756563711366	2.20895046570342
211	2.33	3168	3	CLEAR-AHF	2.34705330603118	2.45628468773199
212	2.62	2744	3	CLEAR-AHF	2.63917582051574	2.12753951487897
213	2.75	3262	3	CLEAR-AHF	2.77012729252607	2.52916687227959
214	2.47	3230	3	CLEAR-AHF	2.48807796819614	2.50435591583785
215	2.16	2901	3	CLEAR-AHF	2.17580907340229	2.24926826992124
216	2.16	2700	3	CLEAR-AHF	2.17580907340229	2.09342444977158
217	2.62	3207	3	CLEAR-AHF	2.63917582051574	2.48652304089535
218	2.51	2701	3	CLEAR-AHF	2.5283707288147	2.09419979216038
219	2.63	3307	3	CLEAR-AHF	2.64924901067038	2.56405727977578
220	2.78	3474	3	CLEAR-AHF	2.80034686298999	2.6935394587061
221	2.18	2919	3	CLEAR-AHF	2.19595545371157	2.26322443291972
222	2.53	3120	3	CLEAR-AHF	2.54851710912398	2.41906825306938
223	2.76	3647	3	CLEAR-AHF	2.78020048268071	2.82767369196924
224	2.21	2830	3	CLEAR-AHF	2.22617502417549	2.19421896031614
225	3.03	4349	3	CLEAR-AHF	3.05217661685599	3.37196404890985
226	2.72	3890	3	CLEAR-AHF	2.73990772206214	3.01608189244868
227	2.14	2425	3	CLEAR-AHF	2.15566269309301	1.8802052928504
228	1.8	2519	3	CLEAR-AHF	1.81317422783524	1.953087477398
229	2.14	2716	3	CLEAR-AHF	2.15566269309301	2.10582992799245
230	2.06	2689	3	CLEAR-AHF	2.07507717185589	2.08489568349473
231	1.96	2883	3	CLEAR-AHF	1.97434527030949	2.23531210692276
232	2.42	3091	3	CLEAR-AHF	2.43771201742294	2.39658332379406
233	2.67	2907	3	CLEAR-AHF	2.68954177128894	2.25392032425407
234	1.97	2550	3	CLEAR-AHF	1.98441846046413	1.97712309145094
235	2.34	2659	3	CLEAR-AHF	2.35712649618582	2.0616354118306
236	2.76	3643	3	CLEAR-AHF	2.78020048268071	2.82457232241402
237	2.26	3544	3	CLEAR-AHF	2.27654097494869	2.7478134259224
238	2.13	4244	2	CLEAR-AHF	2.14558950293837	3.2905530980854
239	2.19	4257	2	CLEAR-AHF	2.20602864386621	3.30063254913986
240	2.41	4023	3	CLEAR-AHF	2.4276388272683	3.11920243015965
241	2.17	3738	3	CLEAR-AHF	2.18588226355693	2.89822984935043
242	2.17	3275	3	CLEAR-AHF	2.18588226355693	2.53924632333405
243	2.16	3395	3	CLEAR-AHF	2.17580907340229	2.63228740999056
244	2.03	3833	2	CLEAR-AHF	2.04485760139197	2.97188737628684
245	2.25	3910	3	CLEAR-AHF	2.26646778479405	3.03158874022477
246	2.47	3925	3	CLEAR-AHF	2.48807796819614	3.04321887605683
247	2.34	4148	3	CLEAR-AHF	2.35712649618582	3.21612022876019
248	2.08	3645	3	CLEAR-AHF	2.09522355216517	2.82612300719163
249	1.9	3634	2	CLEAR-AHF	1.91390612938165	2.81759424091479
250	1.88	3076	3	CLEAR-AHF	1.89375974907236	2.38495318796199
251	1.8	3448	2	CLEAR-AHF	1.81317422783524	2.67338055659719
252	2.01	3537	3	CLEAR-AHF	2.02471122108269	2.74238602920077
253	2.56	4016	3	CLEAR-AHF	2.5787366795879	3.11377503343802
254	1.95	3907	2	CLEAR-AHF	1.96427208015485	3.02926271305836
255	1.98	3185	3	CLEAR-AHF	1.99449165061877	2.46946550834166
256	1.97	3041	3	CLEAR-AHF	1.98441846046413	2.35781620435384
257	2.61	4165	3	CLEAR-AHF	2.6291026303611	3.22930104936986
258	2.11	3280	3	CLEAR-AHF	2.12544312262909	2.54312303527807
259	2.06	4084	2	CLEAR-AHF	2.07507717185589	3.16649831587672
260	2.1	3604	3	CLEAR-AHF	2.11536993247445	2.79433396925066
261	2.19	3463	3	CLEAR-AHF	2.20602864386621	2.68501069242925
262	2.13	3270	3	CLEAR-AHF	2.14558950293837	2.53536961139002
263	1.63	3194	2	CLEAR-AHF	1.64192999520636	2.4764435898409
264	2.3	4274	3	CLEAR-AHF	2.31683373556725	3.31381336974953
265	2.3	4104	3	CLEAR-AHF	2.31683373556725	3.1820051636528
266	1.8	3634	2	CLEAR-AHF	1.81317422783524	2.81759424091479
267	2.12	3320	3	CLEAR-AHF	2.13551631278373	2.57413673083024
268	2.15	3373	3	CLEAR-AHF	2.16573588324765	2.61522987743687
269	2.27	3651	3	CLEAR-AHF	2.28661416510333	2.83077506152446
270	2.27	3437	3	CLEAR-AHF	2.28661416510333	2.66485179032034
271	2.07	3481	3	CLEAR-AHF	2.08515036201053	2.69896685542773
272	2.25	3832	3	CLEAR-AHF	2.26646778479405	2.97111203389804
273	2.65	3144	3	CLEAR-AHF	2.66939539097966	2.43767647040068
274	1.99	2648	3	CLEAR-AHF	2.00456484077341	2.05310664555376
275	2.39	3246	3	CLEAR-AHF	2.40749244695902	2.51676139405872
276	2.4	3012	3	CLEAR-AHF	2.41756563711366	2.33533127507852
277	2.26	2998	3	CLEAR-AHF	2.27654097494869	2.32447648163526
278	2.54	3648	3	CLEAR-AHF	2.55859029927862	2.82844903435805
279	2.37	3300	3	CLEAR-AHF	2.38734606664974	2.55862988305415
280	2.6	3267	3	CLEAR-AHF	2.61902944020646	2.53304358422361
281	2.47	3235	3	CLEAR-AHF	2.48807796819614	2.50823262778187
282	2.61	3210	3	CLEAR-AHF	2.6291026303611	2.48884906806177
283	2.64	3317	3	CLEAR-AHF	2.65932220082502	2.57181070366383
284	2.19	3163	3	CLEAR-AHF	2.20602864386621	2.45240797578797
285	2.22	3260	3	CLEAR-AHF	2.23624821433013	2.52761618750198
286	1.94	2712	3	CLEAR-AHF	1.95419889000021	2.10272855843723
287	2.25	2476	3	CLEAR-AHF	2.26646778479405	1.91974775467942
288	2.5	2808	3	CLEAR-AHF	2.51829753866006	2.17716142776244
289	2.16	2217	3	CLEAR-AHF	2.17580907340229	1.71893407597911
290	1.97	3347	3	CLEAR-AHF	1.98441846046413	2.59507097532796
291	2.4	3699	3	CLEAR-AHF	2.41756563711366	2.86799149618706
292	1.85	3681	2	CLEAR-AHF	1.86354017860844	2.85403533318859
293	1.99	3352	3	CLEAR-AHF	2.00456484077341	2.59894768727198
294	2.01	3687	3	CLEAR-AHF	2.02471122108269	2.85868738752141
295	2.04	3893	2	CLEAR-AHF	2.05493079154661	3.0184079196151
296	2.38	3852	3	CLEAR-AHF	2.39741925680438	2.98661888167412
297	2.54	3851	3	CLEAR-AHF	2.55859029927862	2.98584353928532
298	1.99	3499	3	CLEAR-AHF	2.00456484077341	2.71292301842621
299	2.08	3601	3	CLEAR-AHF	2.09522355216517	2.79200794208424
300	2.3	4154	3	CLEAR-AHF	2.31683373556725	3.22077228309302
301	2.2	3619	3	CLEAR-AHF	2.21610183402085	2.80596410508272
302	2.46	3979	3	CLEAR-AHF	2.4780047780415	3.08508736505227
303	2	3980	2	CLEAR-AHF	2.01463803092805	3.08586270744107
304	1.86	3893	2	CLEAR-AHF	1.87361336876308	3.0184079196151
305	1.81	4317	2	CLEAR-AHF	1.82324741798988	3.34715309246811
306	1.59	3771	2	CLEAR-AHF	1.6016372345878	2.92381614818097
307	1.64	3848	2	CLEAR-AHF	1.652003185361	2.9835175121189
308	2.26	4690	2	CLEAR-AHF	2.27654097494869	3.63635580349212
309	2.13	4886	2	CLEAR-AHF	2.14558950293837	3.78832291169776
310	1.9	4119	2	CLEAR-AHF	1.91390612938165	3.19363529948487
311	1.84	4014	2	CLEAR-AHF	1.8534669884538	3.11222434866042
312	1.67	4063	2	CLEAR-AHF	1.68222275582492	3.15021612571183
313	2.04	4256	2	CLEAR-AHF	2.05493079154661	3.29985720675105
314	1.86	4612	2	CLEAR-AHF	1.87361336876308	3.57587909716538
315	2.09	4517	2	CLEAR-AHF	2.10529674231981	3.50222157022897
316	1.89	4257	2	CLEAR-AHF	1.90383293922701	3.30063254913986
317	2.21	4962	2	CLEAR-AHF	2.22617502417549	3.84724893324688
318	1.89	3919	2	CLEAR-AHF	1.90383293922701	3.03856682172401
319	1.77	4229	2	CLEAR-AHF	1.78295465737132	3.27892296225334
320	2.21	4645	2	CLEAR-AHF	2.22617502417549	3.60146539599592
321	1.7	3485	2	CLEAR-AHF	1.71244232628884	2.70206822498295
322	1.99	4283	2	CLEAR-AHF	2.00456484077341	3.32079145124877
323	1.94	4032	2	CLEAR-AHF	1.95419889000021	3.12618051165889
324	1.89	4412	2	CLEAR-AHF	1.90383293922701	3.42081061940452
325	1.92	4666	2	CLEAR-AHF	1.93405250969093	3.61774758616081
326	1.61	4479	2	CLEAR-AHF	1.62178361489708	3.47275855945441
327	1.47	4337	2	CLEAR-AHF	1.48075895273211	3.3626599402442
328	1.2	8015	2	CLEAR-AHF	1.20878281855683	6.21436924626638
329	1.6	4836	2	CLEAR-AHF	1.61171042474244	3.74955579225754
330	1.57	5662	2	CLEAR-AHF	1.58149085427852	4.38998860540988
331	1.72	4850	2	CLEAR-AHF	1.73258870659812	3.7604105857008
332	1.94	5026	2	CLEAR-AHF	1.95419889000021	3.89687084613036
333	1.46	4385	2	CLEAR-AHF	1.47068576257747	3.39987637490681
334	1.76	5864	2	CLEAR-AHF	1.77288146721668	4.54660776794835
335	1.67	4495	2	CLEAR-AHF	1.68222275582492	3.48516403767528
336	1.37	6792	2	CLEAR-AHF	1.38002705118571	5.26612550475873
337	1.95	5618	2	CLEAR-AHF	1.96427208015485	4.3558735403025
338	1.97	5788	2	CLEAR-AHF	1.98441846046413	4.48768174639922
339	1.75	5131	2	CLEAR-AHF	1.76280827706204	3.97828179695481
340	1.13	9499	2	CLEAR-AHF	1.13827048747435	7.36497735125194
341	1.29	3793	2	CLEAR-AHF	1.29944152994859	2.94087368073467
342	1.4	5694	2	CLEAR-AHF	1.41024662164963	4.41479956185162
343	1.47	5520	2	CLEAR-AHF	1.48075895273211	4.27988998619967
344	1.3	8329	2	CLEAR-AHF	1.30951472010323	6.45782675635092
345	1.68	5387	2	CLEAR-AHF	1.69229594597956	4.1767694484887
346	1.77	5260	2	CLEAR-AHF	1.78295465737132	4.07830096511056
347	1.76	5167	2	CLEAR-AHF	1.77288146721668	4.00619412295176
348	1.64	4274	2	CLEAR-AHF	1.652003185361	3.31381336974953
349	1.56	7083	2	CLEAR-AHF	1.57141766412388	5.49175013990078
350	2.17	4761	2	CLEAR-AHF	2.18588226355693	3.69140511309722
351	1.76	4456	2	CLEAR-AHF	1.77288146721668	3.45492568451191
352	2.06	4405	2	CLEAR-AHF	2.07507717185589	3.41538322268289
353	1.74	3863	2	CLEAR-AHF	1.7527350869074	2.99514764795097
354	1.93	5054	2	CLEAR-AHF	1.94412569984557	3.91858043301688
355	1.66	5888	2	CLEAR-AHF	1.67214956567028	4.56521598527965
356	1.46	5872	2	CLEAR-AHF	1.47068576257747	4.55281050705878
357	1.92	5786	2	CLEAR-AHF	1.93405250969093	4.48613106162162
358	2.19	5590	2	CLEAR-AHF	2.20602864386621	4.33416395341597
359	1.38	5999	2	CLEAR-AHF	1.39010024134035	4.65127899043693
360	2	5205	2	CLEAR-AHF	2.01463803092805	4.03565713372632
361	4.42	2106	1	CLEAR-AHF	4.45235004835099	1.63287107082183
362	3.77	1788	1	CLEAR-AHF	3.79759268829937	1.38631219118207
363	3.54	1765	1	CLEAR-AHF	3.56590931474264	1.36847931623957
364	3.99	1735	1	CLEAR-AHF	4.01920287170145	1.34521904457544
365	4.11	992	1	CLEAR-AHF	4.14008115355714	0.769139649693855
366	3.5	1164	1	CLEAR-AHF	3.52561655412408	0.902498540568192
367	5.42	1738	1	CLEAR-AHF	5.45966906381501	1.34754507174185
368	6.07	1264	1	CLEAR-AHF	6.11442642386663	0.980032779448621
369	4.54	1857	1	CLEAR-AHF	4.57322833020667	1.43981081600956
370	5.15	1786	1	CLEAR-AHF	5.18769292963972	1.38476150640446
371	5.26	1035	1	CLEAR-AHF	5.29849802134077	0.802479372412439
372	4.22	1256	1	CLEAR-AHF	4.25088624525818	0.973830040338187
373	4.14	1462	1	CLEAR-AHF	4.17030072402106	1.13355057243187
374	6.74	1287	1	CLEAR-AHF	6.78933016422752	0.99786565439112
375	3.71	591	1	CLEAR-AHF	3.73715354737153	0.458227351783335
376	3.77	1747	1	CLEAR-AHF	3.79759268829937	1.35452315324109
377	4.51	1711	1	CLEAR-AHF	4.54300875974275	1.32661082724414
378	4.96	1296	1	CLEAR-AHF	4.99630231670156	1.00484373589036
379	3.49	1482	1	CLEAR-AHF	3.51554336396944	1.14905742020796
380	3.65	1694	1	CLEAR-AHF	3.67671440644369	1.31343000663447
381	4.15	1542	1	CLEAR-AHF	4.1803739141757	1.19557796353621
382	4.07	1993	1	CLEAR-AHF	4.09978839293858	1.54525738088695
383	3.13	1327	1	CLEAR-AHF	3.15290851840239	1.02887934994329
384	4.01	1623	1	CLEAR-AHF	4.03934925201074	1.25838069702936
